# Supplementary material for: Evolution in caesarean section practices in North Kivu: Impact of caregiver training
Source: PLoS One. 2022 May 26;17(5):e0264251. doi: 10.1371/journal.pone.0264251 (PMC9135218; doi:10.1371/journal.pone.0264251)
Supplement: S1 Data — (XLSX) [file pone.0264251.s001.xlsx]

## Sheet: Feuil1
2	6	7	8	9	10	11	12	13	14	15	16	17	18	19	20	22	23	24	27	28	29	30	31	32	33	34	35	38	41	42	43	44	45	46	47	48	49	50	51	52	59	60	61	62	63	64	65	66	67
health facility name	marital status	woman's level of education	Ethnic group	parturient's occupation	principal residence	female weight in kg	height in cm of parturient	family medical history	personal medical history	parity	Gesture	abortion	blood pressure at the prenatal consultation. 1. Yes, 2. No	Number of living children	blood pressure measured in mm of mercury at the prenatal consultation	number of previous caesareans	number of gynecological surgical interventions other than caesarean section	if previous caesarean section, type of scars	number of prenatal consultation sessions during the current pregnancy	albuminuria: 1. present, 2. absent, 3. not sought	Glucosuria 1Present 2Absent 3Not investigated	Presence of urinary tract infection: 1YES 2NO 3Not searched	Presence of malaria parasite: 1YES 2NO 3Not searched	HIV serology: 1Positive 2Negative 3 Not searched	Rubella serology: 1 Positive 2 Negative 3 Not searched	Toxoplasma serology: 1 Positive 2 Negative 3 Not searched	CMV serology: 1Positive 2Negative 3Not searched	Health zone hospital of the woman's original residence	Mode of admission	Mode of attendance	If transfer, structural situation	Fundal height in cm before delivery	Number of fetuses	Presentation of the fetal mobile	Start of labor	Mode of delivery	Main type of anesthesia	Type of secondary anesthesia	Preoperative indication for caesarean section	Post-operative indication for caesarean section	Operating protocol in the woman's file	Partial incision types	Transfusion performed	Qualification of the person who supervised the delivery	Experience in terms of number of years leading this type of delivery	APGAR score child discharge …./10	Child APGAR score 5min…./10	Child APAGAR score 10min …/10	Child weight
HGR KYONDO	2	2	1	5	2	72	151	0	5	3	5	1	1	2	100/60	3	0	1	4	2	2	2	3	2	3	3	1	1	1	1	1	33	1	1	3	5	4	1	10	10	1	1	2	1	2	9	10	10	3300
HGR KYONDO	1	1	1	5	2	50	150	0	0	0	1	0	1	0	120/80				3	2	2	2	3	2	3	3	3	1	1	1	1	30	1	3	3	5	4	0	7	7	1	1	2	1	4	7	8	9	1600
HGR KYONDO	2	2	1	5	2	45	149	0	0	2	0	0	1	2	120/80	2	0	1	4	2	2	2	3	2	3	3	3	1	2	1	1	32	1	1	1	5	4	0	10	10	1	1	2	1	3	9	10	10	2700
HGR KYONDO	2	5	1	5	2	63	152	0	0	1	2	0	1	1	100/60	1	0		4	2	2	2	3	2	3	3	3	1	2	1	1	36	1	1	1	5	4	0	10	10	1	1	2	1	3	9	10	10	3700
HGR KYONDO	2	1	1	5	2	56	157	0	0	3	4	0	1	2	120/70	3	0	1	4	2	2	2	3	2	3	3	3	1	1	1	1	31	1	1	3	5	4	0	10	10	1	1	2	1	7	9	10	10	2700
HGR KYONDO	2	7	1	2	2	60	155	0	0	0	1	0	1	0	120/60	0	0		4	2	2	2	3	2	3	3	3	1	2	1	1	34	1	1	1	5	4	0	8	8	1	1	2	2	2	9	8	10	3800
HGR KYONDO	1	1	1	5	2	78	166	0	0	1	3	1	1	1	90/60	0	0	0	4	2	2	2	3	2	3	3	3	2	1	1	1	29	1	1	1	5	4	0	11	17	1	1	2	1	2	9	10	10	2650
HGR KYONDO	1	1	1	5	2	59	154	0	0	6	8	1	1	6	110/60	3	0	1	4	2	2	2	3	2	3	3	3	1	1	1	1	32	1	1	3	5	4	0	10	10	1	1	2	1	2	9	10	10	1950
HGR KYONDO	2	2	1	5	2	58	152	0	0	6	8	1	1	6	100/70	0	0		3	2	2	2	2	2	3	3	3	1	2	1	1	36	2	4	1	5	4	0	3	3	1	1	2	1	4	2	4	6	1890
HGR KYONDO	1	3	1	5	2	55	151	0	0	0	1	0	1		100/60	0	0		3	2	2	2	3	2	3	3	3	1	1	1	1	30	1	1	3	5	4	0	16	16	1	1	2	1	1	9	10	10	2700
HGR KYONDO	2	5	1	2	2	55	150	0	0	3	5	1	1	3	100/60	3	0	1	4	2	2	2	3	2	3	3	3	1	1	1	1	30	1	2	3	5	4	0	10	10	1	1	2	1	7	9	10	10	3590
HGR KYONDO	2	1	1	5	2	61	153	0	0	5	6	0	1	3	120/70	3	0	1	3	2	2	2	3	2	3	3	3	1	1	1	1	31	1	1	3	5	4	0	10	10	1	1	2	1	7	9	10	10	2700
HGR KYONDO	1	1	1	5	2	54	150	0	0	2	3	0	1	2	111/74	2	0	1	2	2	2	2	3	2	3	3	3	1	1	1	1	32	1	1	3	5	4	0	10	10	1	1	2	1	7	9	10	10	2800
HGR KYONDO	2	2	1	5	2	53	148	0	0	2	3	0	1	2	122/73	2	0	1	4	2	2	2	3	2	3	3	3	1	1	1	1	31	1	1	3	5	4	4	17	10		1	2	1	3	9	10	10	3200
HGR KYONDO	1	3	1	5	2	62	163	0	0	0	1	0	1	0	100/60				5	2	2	3	3	2	3	3	3	1	2	1	1	32	1	1	1	5	4	0	16	16		1	2	1	1	9	10	10	2800
HGR KYONDO	2	1	1	5	2	52	148	0	0	4	5	1	1	3	120/60	2	0	1	4	2	2	2	3	2	3	3	3	1	2	1	3	30	1	1	1	5	4	0	17	17	1	1	2	1	7	9	10	10	2800
HGR KYONDO	1	1	1	1	2	51	148	0	0	3	4	0	1	3	100/70	3	0	1	5	2	2	2	3	2	3	3		1	1	1	1	31	1	1	1	5	4	0	10	10	1	1	2	5	7	8	10	10	2850
HGR KYONDO	2	2	1	5	2	62	151	0	0	3	3	0	1	3	120/80	2	0	1	4	2	2	2	3	2	3	3	3	1	1	1	1	30	1	3	5	5	0	0	10	10	1	1	2	1	1	9	10	10	2200
HGR KYONDO	2	2	1	5	2	52	159	0	0	3	4	0	1	3	90/60	3	0	1	3	2	2	2	3	2	3	3	3	1	1	1	1	29	1	1	3	5	1	0	10	10	1	1	2	1	2	8	9	9	2300
HGR KYONDO	2	1	1	5	2	65	157	0	0	1	2	0	1	1	150/90	0	1	1	4	2	2	2	3	2	3	3	3	1	1	1	1	32	1	1	1	5	4	0	12	12	1	1	2	1	1	9	10	10	2650
HGR KYONDO	2	1	1	5	2	53	153	0	0	4	5	0	1	3	100/60	1	0	1	4	2	2	2	3	2	3	3	3	2	2	1	1	29	1	1	1	5	4	0	11	11	1	1	2	1	4	2	1	0	1500
HGR KYONDO	2	4	1	5	2	57	148	0	0	1	2	0	1	1	100/60	1	0	1	5	2	2	2	3	2	3	3	3	1	2	1	1	31	1	1	1	5	4	0	2	2	1	1	2	1	1	6	7	8	2970
HGR KYONDO	2	4	1	2	2	78	167	0	0	0	1	0	1	0	100/80		0		3	2	2	2	3	2	3	3	3	1	1	1	1	29	1	1	5	5	0	0	16	16	1	1	2	1	1	4	6	9	2650
HGR KYONDO	2	1	1	5	2	55	155	0	0	3	4	0	1	2	120/80	3	0	1	3	2	2	2	3	2	3	3	3	1	2	2	1	29	1	1	1	5	4	0	10	10	1	1	2	1	1	6	7	9	2700
HGR KYONDO	4	3	1	5	2	47	143	0	0	1	2	0	1	1	100/70	1	0	1	2	2	2	2	3	2	3	3	3	1	1	1	1	31	1	1	1	5	4	0	12	12	1	1	2	1	1	9	10	10	2800
HGR KYONDO	2	5	1	2	2	53	150	0	0	2	3	0	1	2	110/70	2	0	1	4	2	2	2	3	2	3	3	3	1	1	2	1	34	1	1	1	5	4	0	10	10	1	1	2	1	2	9	10	10	4300
HGR KYONDO	1	2	1	5	2	54	143	0	0	1	2	0	1	1	120/60	1	0	1	3	2	2	2	3	2	3	3	3	1	1	1	1	31	1	1	5	5	4	0	12	12	1	1	2	1	1	9	10	10	2550
HGR KYONDO	1	2	1	5	2	60	144	0	0	1	0	0	0	1	139/89	0	0		5	2	2	2	3	2	3	3	3	1	2	1	1	32	1	1	1	5	4	0	12	12	1	1	2	1	1	9	10	10	3100
HGR KYONDO	1	3	1	5	2	51	142	0	0	0	1	0	1	0	100/60				4	2	2	2	3	2	3	3	3	1	1	1	1	30	1	1	1	5	4	0	17	17		1	2	1	1	8	8	10	2600
HGR KYONDO	2	1	1	5	2	60	152	0	1	0	1	0	1	0	120/70	0	0		2	2	2	2	3	2	3	3	3	1	1	1	1	29	1	1	1	5	4	0	17	17	1	1	2	1	1	3	3	4	2655
HGR KYONDO	2	2	1	5	2	54	142	0	0	3	4	0	1	3	120/70	3	0	1	4	2	2	3	3	2	3	3	3	1	1	1	1	30	1	1	3	5	4	0	10	10	1	1	2	1	1	9	10	10	3100
HGR KYONDO	2	2	1	5	2	55	153	0	0	1	2	0	1	1	100/70	1	0	1	4	2	2	2	3	2	3	3	3	1	2	1	1	32	1	1	1	5	4	0	16	16	1	1	2	1	5	5	7	9	2800
HGR KYONDO	2	1	1	5	2	48	150	0	0	11	13	1	1	9	100/90	0	0		2	2	2	3	2	3	3	3	3	1	2	2	1	26	1	1	1	5	4	0	17	17	1	1	2	1	3	9	10	10	1630
HGR KYONDO	1	3	1	5	2	56	140	0	0	0	1	0	1	0	120/80				4	2	2	2	3	2	3	3	3	1	1	1	1	30		1	1	5	4	0	17	17		1	2	1	2	7	8	10	2800
HGR KYONDO	1	1	1	5	2	51	152	0	0	5	4	0	1	4	100/60	3	0	1	4	2	2	2	3	2	3	3	3	1	1	1	1	30	1	1	3	5	4	4	10	10	1	1	2	1	2	9	10	10	2800
HGR KYONDO	2	7	1	1	1	51	152	0	0	2	3	0	1	2	120/70	2	0	2	5	2	2	2	3	3	3	3	3	2	1	1	2	30	1	1	3	5	4	0	16	16	1	1	2	1	4	4	6	9	2405
HGR KYONDO	1	5	1	2	2	64	159	0	0	0	1	0	1	0	120/80				5	2	2	2	3	2	3	3	3	1	2	1	1	33	1	1	1	5	4	0	17	17	1	1	2	1	4	9	10	10	3700
HGR KYONDO	1	2	1	5	2	54	150	0	0	0	1	0	1	0	100/70				4	2	2	2	3	2	3	3	3	1	1	1	1	32	1	1	1	5	4	0	16	16	1	1	2	1	2	9	10	10	2800
HGR KYONDO	2	2	1	5	2	53	151	0	0	1	2	0	1	1	100/60	1	0	1	4	2	2	2	3	2	3	3	3	1	1	1	1	34	1	1	1	5	4	0	8	8	1	1	2	1	1	9	10	10	2700
HGR KYONDO	2	3	1	5	2	56	161	0	0	6	8	1	1	6	120/80	0	1		7	1	2	1	3	2	3	3	3	1	1	1	1	30	1	1	2	5	4	0	17	17	1	1	2	1	1	9	10	10	2900
HGR KYONDO	1	3	1	5	2	69	155	0	0	2	3	0	1	2	90/60	0	1	1	4	2	2	2	3	2	3	3	3	1	1	1	1	33	1	1	1	5	4	0	17	17	1	1	2	1	1	9	10	10	3300
HGR KYONDO
HGR KYONDO
HGR KYONDO	4	2	1	5	2	56	152	0	0	11	1	1	1	7	100/60	1	0	1	5	2	2	2	3	2	3	3	3	1	1	1	1	29	1	1	1	5	4	0	12	12	1	1	2	1	1	9	10	10	2770
HGR KYONDO	2	4	1	5	2	69	155	0	0	3	1	1	1	1	120/80	1	0	1	5	2	2	2	3	2	3	3	3	1	2	1	1	32	1	1	1	5	4	0	12	12	1	1	2	1	1	9	10	10	3100
HGR KYONDO	1	1	1	1	2	65	152	0	0	3	4	0	1	2	110/71	3	0	1	4	2	2	2	3	2	3	3	3	1	1	1	1	28	1	1	1	5	4	0	10	10	1	1	2	1	1	9	10	10	2800
HGR KYONDO	1	3	1	5	2	67	150	0	0	2	3	0	1	2	100/60	2	0	1	5	2	2	2	3	3	2	3	3	1	1	1	1	30	1	1	1	5	4	0	10	10	1	1	2	1	1	8	8	9	2750
HGR KYONDO	2	4	1	5	2	58	150	0	0	2	3	0	1	2	100/70	1	0	1	5	2	2	2	3	2	3	3		1	1	1	1	33	1	1	1	5	4	0	10	10	1	1	2	1	6	9	10	10	2600
HGR KYONDO	1	2	2	5	2	52	142	0	0	0	1	0	1	0	120/80		0		4	2	2	1	3	2	3	3		1	1	1	1	35	1	1	1	5	4	0	16	16	1	1	2	1	6	9	10	10	2700
HGR KYONDO	1	4	1	5	2	57	147	0	0	0	1	0	1		100/60		0		4	2	2	2	3	2	3	3	3	1	1	1	1	36	1	1	1	5	1	0	8	8	1	1	2	1	4	7	8	10	3000
HGR KYONDO	2	1	1	5	2	54	147	0	0	3	4	0	1	2	120/65	3	0	1	4	2	2	2	3	2	3	3	3	1	1	1	1	31	1	1	1	5	1	0	10	10	1	1	2	1	3	9	10	10	2600
HGR KYONDO	1	4	1	5	2	60	150	0	0	1	2	0	1	1	100/60	1	0	1	6	2	2	2	3	2	3	3	3	1	1	1	1	31	1	1	1	5	4	0	12	12	1	1	2	1	1	9	10	10	2900
HGR KYONDO	4	4	1	1	2	52	135	0	0	1	2	0	1	1	100/60	1	0	1	1	2	2	2	3	2	3	3	3	1	2	2	1	33	1	1	1	5	4	0	8	8	1	1	2	1	6	9	10	10	9000
HGR KYONDO	1	4	1	5	2	57	147	0	0	1	0	0	1	0	100/60	0	0		4	2	2	2	3	2	3	3	3	1	2	1	1	36	1	1	1	5	4	0	8	8	1	1	2	1	2	7	8	10	3000
HGR KYONDO	1	5	1	5	2	57	147	0	0	0	1	0	0	1	111/60				4	2	2	2	3	2	3	3	3		1	1	1	32	1	1	1	5	4	0	17	17	1	1	2	1	1	2	4	6	2795
HGR KYONDO	2	4	1	5	2	58	150	0	0	2	3	0	1	2	120/80	2	0	1	4	2	2	2	3	2	3	3	3	1	2	1	1	26	1	1	1	5	4	0	13	13	1	2	1	1	7	7	8	9	2080
HGR KYONDO	2	4	1	5	2	51	140	0	0	1	2	0	1	1	100/60	1	0	1	4	2	2	2	3	2	3	3	3	1		1	1	35	1	1	1	5	4	0	2	2		1	2	1	1	8	10	10	2800
HGR KYONDO	1	4	1	5	2	59	148	0	0	1	2	0	1	1	120/80	1	0	1	3	2	2	2	3	2	3	3	3	1	1	1	1	31	1	1	1	5	4	0	10	10	1	1	2	1	1	9	10	10	2600
HGR KYONDO	1	4	1	4	2	44	139	0	0	1	2	0	1	1	100/70	1		1	4	2	2	2	3	2	3	3	3	2	1	1	1	31	1	1	3	5	4	0	17	17	1	1	2	1	1	9	10	10	2350
HGR KYONDO	2	4	1	5	2	57	150	0	0	5	6	0	1	4	111/70	0	0		5	2	2	2	3	2	3	3	3	1	2	1	1	29	1	1	1	5	4	0	17	17	1	1	2	1	1	9	9	10	2800
HGR KYONDO	2	2	1	5	2	51	147	0	0	2	3	0	1	2	120/80	2	0	1	3	2	2	2	3	2	3	3	3	1	2	1	1	30	1	1	1	5	4	0	16	16	1	1	2	1	1	4	7	9	2500
HGR KYONDO	1	7	1	4	2	68	161	0	0	0	1	0	1	0	100/60				4	2	2	2	3	2	3	3	3	1	1	1	1	29	1	1	3	5	4	0	11	11	1	1	2	1	1	9	10	10	3200
HGR KYONDO	2	4	1	5	2	55	144	0	0	0	1	0	1	0	120/70	0	0		4	1	2	2	3	2	3	3	3	1	1	1	1	30	1	1	1	5	4	0	16	16	1	1	2	1	1	2	4	9	2720
HGR KYONDO	4	3	1	5	2	54	154	0	0	6	7	0	1	4	120/80	5	0	1	4	2	2	2	3	2	3	3	3	1	2	4	1	30	1	1	1	5	4	0	10	10	1	1	2	1	7	6	8	10	2750
HGR KYONDO	2	4	1	5	2	50	151	0	0	1	2	0	1	1	120/60	1	0	1	4	2	2	2	3	2	3	3	3	1	2	1	1	30	1	1	1	5	4	0	16	16	1	1	2	1	8	10	10	10	2700
HGR KYONDO	1	4	1	5	2	53	158	0	0	4	5	0	1	4	110/80	2	0	1	4	2	2	2	3	2	3	3	3	1	1	1	1	33	1	1	1	5	4	4	12	12	1	1	2	1	1	9	10	10	3530
HGR KYONDO	2	5	1	2	2	57	153	0	0	1	0	1	1	0	100/70	0	0		4	1	2	2	2	2	3	3	3	1	1	1	1	33	1	1	1	5	4	0	16	16	1	1	2	1	1	3	5	6	3270
HGR KYONDO	2	1	1	5	2	59	154	0	0	5	7	0	1	5	130/80	0	0		4	2	2	2	3	2	3	3	3	1	1	1	1	34	1	1	1	5	4	0	17	17	1	1	2	1	5	9	10	10	4100
HPNK	1	3	8	6	1	59	155			0	1	0		0		0	0		2	2	2	1	2	3	3	3	3	2	2	2	2	35	1	1	1	5	1	0	12	12	3	2	2	1		9	10	10	3200
HPNK	2	4	3	1	1	63	144			0	2	1	1	0	100/50	0	0		4	2	2	1	2	3	3	3	3	2	2	2	2	32	1	1	1	5	1	0	8	8	2	2	2	1		10	10	10	3100
HPNK	2	1	5	1	1	60	153			1	2	0		1		1	0	2		2	2	2	2	2	3	3	3	2	2	2	2	38	1	1	1	5	1	0	10	10	2	2	2	1		8	9	10	3600
HPNK	2	1	9	4	1	68	160			4	5	0	1	4	110/80	4	1		1	2	2	1	2	2	3	3	3	2	2	2	2	37	1	1	1	5	1	0	10	10	1	1	2	1		10	10	10	3500
HPNK	2	5	6	1	1	48	146			2	3	0		2		2	0			2	2	2	2	3	3	3	3	2	2	2	2	30	1	1	1	5	1	0	10	10	1	1	2	1		10	10	10	245
HPNK	2	3	9	1	1	75	158			2	4	1		2		2	1	1		2	2	2	2	3	3	3	3	2	2	2	2	39	1	1	1	5	1	0	10	10	1	1	2	1		9	10	10	3400
HPNK	2	3	8	1	1	61	156			1	2	0		1		1	0			2	2	2	2	2	3	3	3	2	2	2	2	31	1	1	1	5	1	0	10	10	2	1	2	1		9	10	10	3300
HPNK	2	1	8	1	2	53	146			1	2	0	1	1	100/60	1	0	1	3	2	2	2	2	2	3	3	3	2	2	2	2	35	1	1	1	5	1	0	17	17	3	1	2	1		0	0	0	4400
HPNK	2	1	5	1	2	57	143			2	3	0	1	2	110/65	2			4	2	2	1	1	2	3	3	3		2	2	2	31	1	3	1	5	1	0	3	3	1	1	2	3		10	10	10	2900
HPNK	2	5	3	1	2	66	150			1	4	0	1	1	100/60				4	2	2	2	2	2	3	3	3	2	2	2	2	36	1	1	1	5	1	0	10	10	1	2	2	1		10	10	10	3500
HPNK	2	3	3	1	1	60	150			2	3	0	1	2	120/65	2	0	1		2	2	2	2	3	3	3	3	2	2	2	2	31	1	1	1	5	1	0	10	10	1	1	2	1		9	10	10	2900
HPNK	2	1	3	1	1	75	159			2	3	0	1	2	100/60	2		2	3	2	2	2	2	3	3	3	3	2	2	2	2	35	1	1	1	5	1	0	10	10	2	2	1			9	10	10	3200
HPNK	2	1	9	1	1	60	155		2	9	13	3	1	8	130/60	1		1	4	2	2	2	2	3	3	3	3	2	2	2	2	33	1	1	1	5	1	0	20	20	3	1	2	1		5	6	8	3100
HPNK	2	1	1	6	1	63	153			6	10	3	1	6	190/70	2			5	2	2	2	2	2	3	3	3	2	2	2	2	30	1	1	1	5	1	0	10	10	2	1	2	1		10	10	10	2400
HPNK	2	5	1	1	1	65	152			7	8	0		7		3		2		3	3	3	3	2	3	3	3	2	2	2	2	30	1	1	1	5	1	0	10	10	3	2	2	3		10	10	10	2800
HPNK	1	4	1	1	1	58	145			0	1	0	1	0	100/60	0	0		4	3	3	3	3	2	3	3	3	2	2	2	1	32	1	1	1	5	1	0	8	8	1	2	2	1		9	10	10	3100
HPNK	2	5	1	1	1	62	156			1	2	0	1	1	100/60	1	0	2	5	3	3	3	3	2	3	3	3	2	2	1	2	33	1	1	1	5	1	0	8	8	1	2	2	1		8	9	10	2600
HPNK	2	5	8	1	1	50	142			2	5	2	1	1	110/70	2	0	1	2	3	3	3	3	2	3	3	3	2	2	2		33	1	2	1	5	1	0	10	8	1	4	2	1		10	10	10	2600
HPNK	2	1	8	1	1	72	165			7	9	1		7		0				2	2	2	2	2	3	3	3	2	2	2	2	36	1	3	1	5	1	0	3	3	3	2	2	1		8	9	10	2600
HPNK	2	1	1	1	1	59	158			5	6	0		3		5		1		2	2	2	2	2	3	3	3	2	1	1		40	1	1	3	5	1	0	10	10	3	1	2	1		8	9	10	3750
HPNK	2	1	1	1	1	70	153			3	4	0		3		3	0	2		2	2	2	2	2	3	3	3	2	2	2		34	1	1	1	5	1	0	10	10	3	2	2	1		10	10	10	3700
HPNK	2	1	5	1	1	90	160			4	5	0	1	3	110/70	2			3	2	2	2	2	2	3	3	3	2	2	4		36	1	1	1	5	1	1	10	10	2	1	2	1		8	9	10	3800
HPNK	2	1	5	1	1	93	151			2	3	0	1	2	120/60	0			4	2	2	1	2	2	3	3	3	2	2	2	2	38	1	1	1	5	1	0	1	1	2	2	2	1		10	10	10	4100
HPNK	2	1	5	1	2	55	146			0	1	0	1	0	110/60	0	0		5	2	2	2	2	2	3	3	3	2	2	2	2	31	1	1	1	5	1	0	16	16	2	2	2	1		8	9	10	290
HPNK	1	2	5	1	1	62	149			2	3	0	1	1	110/60	2			4	2	2	2	2	2	3	3	3	2	2	2	2	36	1	1	1	5	1	0	10	10	2	1	2	1		10	10	10	3700
HPNK	2	1	8	1	1	81	151			0	1	1	1	0	110/70	0			5	2	2	2	2	3	3	3	3	2	2	4	2	32	1	1	1	5	1	1	17	17	2	2	2	1		9	10	10	2950
HPNK	2	1	9	4	1	58	158			1	2	0	1	1	110/60	1			4	2	2	2	2	2	3	3	3	2	2	2		32	1	1	1	5	1	1	10	10	2	4	2	1		9	10	10	3200
HPNK	2	1	3	1	1	70	168			1	2	0	1	1	110/70	0			4	2	2	2	2	2	3	3	3	2	2	2	2	34	1	1	1	5	1	1	17	17	2	2	2	1		10	10	10	2900
HPNK	2	1	1	1	1	67	156			2	3	0	1	2	100/70	2			3	2	2	2	2	2	3	3	3	2	2	2	2	32	1	1	1	5	1	1	10	10	2	4	2	1		9	10	10	3000
HPNK	2	4	1	1	1	52	150			1	4	0	1	1	120/70	3	0			2	2	2	2	2		3	3	1	2	2	2	31	1	1	1	5	1	0	10	10	1	2	2	1		6	8	9	2850
HPNK	2	4	1	5	1	71	160			1	2	0	1	1	110/60	1		2	3	2	2	2	2	2	3	3	3	1	2	2	2	39	1	1	1	5	1	0	10	10	1	1	2	1		10	10	10	3700
HPNK	2	1	4	1	1	61	152			9	10	0	1	7	130/70	2	0	0	4	2	2	1	2	2	3	3	3	1	2	2	2	31	1	1	1	5	1	0	11	11	1	1	2	1		10	10	10	2000
HPNK	2	3	8	1	1	84	164			2	4	1	1	2	120/70	0	0		6	2	2	2	2	2	2	3	3	1	2	2	2	45	1	2	1	5	1	0	14	14	1	1	2	1		10	10	10	4000
HPNK	2	3	6	4	1	99	165			3	4	0	1	3	120/65	0	0		4	2	2	2	2	3	3	3	3	2	2	2	2	34	1	2	1	5	1	0	7	7	3	2	2	1		9	10	10	3100
HPNK	2	1	7	1	1	69	150			8	9	0		4		0	0			2	2	1	2	2	2	2	2	1	2	2	2	33	1	3	1	5	1	0	3	3	2	3	2	3		7	9	10	3200
HPNK	2	6	9	1	1	95	162	1	2	7	10	2	2	6		3	0	1	4		3	1	2	2	2	3	3	1	1	2	1	33	1	3	1	5	1	1	10	10	1	1	2	1		8	9	10	3250
HPNK	2	2	3	4	1	44	147	2	5	5	6	1	1	5	110/60	4	0	1	3	2	2	3	3	3	3	3	3	2	1	1	1	31	1	1	3	5	1	0	10	8	2	1	2	1	16	10	10	10	3000
HPNK	2	1	8	1	1	65	162			1	2	0		0		0	0			2	2	2	2	3	3	3	3	2	2	2	2	28	1	3	1	5	1	0	3	3	1	2	2	1		6	7	8	1750
HPNK	2	1	1	1	1	58	160			4	5	0		4		3				2	2	1	2	2	3	3	3		2	2	2	29	1	1	1	5	1	0	10	10	1	1	2	1		8	10	10	3300
HPNK	2	1	1	3	1	78	155			1	2	0	1	1	100/66	1	0	2	5	2	2	2	2	2	2	2	2	2	2	2	2	33	1	1	1	5	1	0	12	12	1	1	2	1		10	10	10	3300
HPNK	2	1	3	1	1	56	154			2	3	0		2		0	0			2	2	2	1	3	3	3	3	2	2	2	2	32	1	3	1	5	1	0	3	3	1	2	2	1		10	10	10	2900
HPNK	2	1	1	5	1	51	142			0	1	0	1	0	90/50	0			5	2	2	2	2	2	2	3	3	2	2	2	2	33	1	1	1	5	1	0	16	16	3	2	2	1		9	10	10	3000
HPNK	2	1	1	1	1	80	156			6	8	1	1	6	111/81	0			4	2	2	2	2	2				2	2	2	2	34	2	1	1	5	1	0	7	7	3	2	2	1		9	10	10	2800
HPNK	2	1	8	1	1	53	148			1	2	0	1	1	110/80	0			5	2	2	2	2	2	2	3	3	2	2	2	2	32	1	1	1	5	1	0	16	16	3	2	2	1		2	2	2	3000
HPNK	2	1	8	5	2	71	165			1	2	0	1	1	100/80	1		2	5	2	2	2	2	2	2	3	3	2	2	2	2	31	1	1	1	5	1	0	10	10	3	2	2	1		9	10	10	2800
HPNK	2	1	8	1	1	78	160			7	8	0	1	5	109/85	2			3	2	2	2	2	3	2	3	3	2	2	2	2	35	1	1	1	5	1	0	17	17	2	2	2	1		6	7	9	3700
HPNK	2	1	7	5	1	58	157			7	8	0	1	7	110/60	0			3	2	2	2	2	2	3	3	3	2	2	2	2	41	1	2	1	5	1	0	9	9	2	2	2	1		9	10	10	4500
HPNK	2	1	5	1	2	80	160			0	1	0	1	0	100/60	0			3	2	2	2	2	2	3	3	3	1	2	4	2	36	1	1	1	5	1	0	17	17	2	2	2	1		9	10	10	3500
HPNK	2	5	8	2	1	89	156			3	4	0	1	3	120/63	0			4	2	2	2	2	2	3	3	3	2	2	2	2	35	1	1	2	5	1	0	17	17	2	2	2	1		10	10	10	3800
HPNK	2	5	1	1	1	55	151			1	2	0	1	1	100/60	1	0		1	2	2	2	2	2	3	3	3	2	2	2	2	30	1	1	1	5	1	4	10	8	2	1	2	1		10	10	10	2700
HPNK	2	1	1	1	1	72	148			2	3	0	1	2	111/85	2				2	2	2	2	3	3	3	3	2	2	2	2	30	1	1	1	5	1	0	10	10	1	1	2	1		10	10	10	3350
HPNK	2	1	5	1	1	68	164			2	3	0	1	2	109/65	2			4	2	2	2	2	3	3	3	3	2	2	2		32	1	1	1	5	1	0	10	10	1	2	2		1	9	10	10	3300
HPNK	2	1	5	1	2	70	153			0	1	0	1	0	90/75	0	0		4	2	2	2	2	3	2	3	3		2	2	1	30	1	1	1	5	1	0	16	16	1	2	2	1		7	8	9	3500
HPNK	2	1	5	1	1	76	156			2	3	0	1	2	110/85	2			5	2	2	2	2	3	2	3	3	2	2	2		35	1	1	1	5	1	0	17	17	1	2	2	1		9	10	10	3500
HPNK	2	1	1	1	1	72	152			3	4	0	1	3	90/75	3			3	2	2	2	2	3	2	3	3	2	2	2	1	33	1	1	1	5	1	0	10	10	1	1	2	1		9	10	10	3050
HPNK	2	1	1	1	1	80	150		1	2	0	1	1	1	109/69	1		2	4	2				3				2	2			32	1	1	1	5	1	0	10	10	1	2	2	3		9	10	10	2550
HPNK	2	1	3	1	1	80	155			2	3	0	1	0	130/90	0			5	2	2	2	2	2	3	3	3	2	2	2		34	1	1	1	5	1	0	17	17	2	2	2	1		9	10	10	3400
HPNK	2	3	9	6	1	54	153	5	5	1	1	0	2	1		0	0		4	3	3	3	3	3	3	3	3	2	1	1	1	33	1	1	2	5	1	0	8	8	1	2	2	1		10	10	10	3300
	2	1	3	1	1	59	156	5	5	3	5	1	1	3	92/61	2	0	1	3	2	3	2	2	3	2	3	3		2	2	1	36	1	1	1	5	1	4	10	10	1	1	2	1		9	10	10	3400
HPNK	2	5	5	1	1	71	161	1	5	0	1	0	1	0	120/60		0		3	3	3	3	3	3	3	3	3	1	1	4	1	30		1	3	5	1	0	12	12	3	2	2	1		10	0	10	3000
HPNK	2	5	1	1	2	56				1	2	0	2	1		1		2	3	3	3	3	3	2	3	3	3	2	2	2	2	31	1	1	1	5	1	0	8	8	2	4	2	1	20	10	10	10	3000
HPNK	2	1	5	1	1	67	157			0	1	0	1	0	106/80	0				2	2	2	2	2	2	3	3	2	2	2	1	31	1	1	1	5	1	0	12	12	1	4	2	1		10	10	10	3500
HPNK	2	5	1	1	1	59	150			2	3		2	2	120/70	2		1	4	3	3	3	3	3	3	3			2	2	1	34	1	1	5	5	1	1	10	10	1	1	2	1	20	10	10	10	3100
HPNK	2	4	1	1	1	90	165	1		6	7	1	0	1	90/75	0	0		6	2	2	1	1	3	3	3	3	2	1	1	2	34	2	3	3	5	1	0	14	17	1	4	2	3		10	10	10	3700
HPNK	1	1	8	6	1	60	144		0	1	0	1	0	1	100/85	0				2	2	2	2	2	2	3	3	2	2	2	2	33	1		1	5	1	0	9	9	3	2	2	1		7	8	9	3300
HPNK	2	1	8	1	1	88	162		2	3	0	1	2	2	112/85	2		2	5	2	2	2	2	3	2	3	3	1	2	2	1	36	1	3	1	5	1	0	10	10	2	4	2	1		8	9	10	3700
HGR KYONDO	1	2	1	5	2	56	153	0	0	0	1	0	1	0	120/70	0	1		3	2	2	2	3	2	3	3	3	1	2	2	1	32	1	1	1	5	4	4	8	8	1	1	2	1	2	9	10	10	3000
HGR KYONDO	1	2	1	5	2	47	147	0	0	0	1	0	1	0	100/60				4	1	2	2	3	2	3	3	3	1	2	1	1	31	1	1	1	5	4	0	8	8	1	1	2	1	1	9	10	10	2300
HGR KYONDO	1	3	1	5	2	58	149	0	0	1	2	0	1	1	100/60	1	0	1	4	2	2	2	3	2	3	3	3	1	2	1	1	30	1	1	1	5	4	0	10	10		1	2	1	1	9	10	10	2200
HGR KYONDO	1	2	1	5	2	51	146	0	0	3	4	0	1	2	100/60	3	0	1	4	1	2	2	3	2	3	3	3	1	1	1	1	35	1	1	3	5	4	0	17	17	1	1	2	1	3	9	10	10	3400
HGR KYONDO	2	2	1	5	2	60	155	0	0	0	1	0	1	0	110/60	0	0		4	2	2	2	3	2	3	3	3	1	2	1	1	31	1	1	1	5	4	0	16	16	1	1	2	1	12	9	10	10	2500
HGR KYONDO	1	1	1	5	2	59	154	0	0	0	1	0	1	0	120/80	0	0		4	2	2	2	3	2	3	3	3	1	2	1	1	32	1	1	1	5	4	0	8	8	1	1	2	1	1	9	10	10	3200
HGR KYONDO	1	2	1	5	2	54	153	0	0	0	1	0	1	0	120/70	0	0		3	2	2	2	3	2	3	3	3	1	1	1	1	32	1	1	1	5	4	0	17	17	1	1	2	1	1	7	8	9	3600
HGR KYONDO	1	4	1	5	2	52	148	0	0	0	1	0	1	0	120/80				3	2	2	2	3	2	3	3	3	1	2	1	1	30	1	1	1	5	4	0	17	17	1	1	2	1	1	8	9	10	2650
HGR KYONDO	1	2	1	5	2	46	146	0	0	0	1	0	1	0	100/60	1	0	1	4	2	2	2	3	2	3	3	3	1	1	1	1	30	1	1	3	5	4	0	8	8		1	2	1	2	9	10	10	2400
HGR KYONDO	1	1	1	5	2	46	146	0	0	2	3	0	1	1	110/70	2	0	1	5	2	2	2	3	2	3	3	3	1	2	1	1	33	1	1	1	5	4	0	2	17	1	1	2	1	3	9	10	10	2600
HGR KYONDO	2	3	1	5	2	54	146	0	0	2	3	0	1	2	100/60	1	0	1	5	2	2	2	3	2	3	3	3	1	1	1	1	31	1	1	3	5	4	0	10	10	1	1	2	1	2	9	10	10	2600
HGR KYONDO	2	1	1	5	2	48	152	0	0	6	7	0	1	6	100/60	1	0	1	4	2	2	2	3	2	3		3	1	2	1	1	32	1	1	1	5	4	0	17	17	1	1	2	1	2	9	10	10	3100
HGR KYONDO	1	3	1	5	2	55	161	0	0	1	2	0	1	1	120/80	1	0	1	4	2		2	3	2	3	3	3	1	2	1	1	31	1	1	1	5	4	0	17	17	1	1	2	1	2	8	10	10	2900
HGR KYONDO	1	4	1	5	2	56	147	0	0	0	1	0	1	0	100/60		0		4	2	2	2	3	2	3	3	3	1	1	1	1	34	1	1	1	5	1	0	16	16	1	1	2	1	7	9	10	10	2400
HGR KYONDO	4	1	1	5	2	58	154	0	0	4	5	0	1	3	90/50	3	0	1	5	2	2		3	2	3	3	3	1	1	1	1	31	1	1	3	5	4	0	10	10	1	1	2	1	1	9	10	10	2800
HGR KYONDO	1	3	1	5	2	54	141	0	0	3	4	0	1	3	110/70	2	0	1	4	2	2	2	3	2	3	3	3	1	1	1	1	30	1	1	1	5	4	0	10	10	1	1	2	1	8	7	8	10	2500
HGR KYONDO	1	2	1	5	2	63	143	0	0	1	2	0	1	1	110/70	1	0	1	3	2	2	2	3	2	3	3	3	1	1	1	1	34	1	1	1	5	4	0	8	8	1	1	2	1	8	9	10	10	3150
HGR KYONDO	1	3	1	5	2	59	159	0	0	0	1	0	1	0	100/70	0	0		4	2	2	2	3	2	3	3	3	1	2	1	1	34	1	1	2	5	4	0	17	17	1	1	2	1	1	8	9	9	3000
HGR KYONDO	2	4	1	5	2	54	147	0	0	2	4	1	1	2	100/60	2	0	1	3	2	2	2	3	2	3	3	3	1	2	1	1	31	1	1	1	5	4	0	2	2	1	1	2	5	5	9	10	10	2100
HGR KYONDO	1	3	1	3	2	50	154	0	0	0	1	0	1	0	120/60				4	2	2	2	3	2	3	3	3	1	2	1	1	30	1	1	1	5	4	0	12	12	1	1	2	1	1	9	10	10	2700
HGR KYONDO	1	3	1	5	2	52	151	0	0	1	2	0	1	1	110/80	1	0	1	5	2	2	2	3	2	3	3	3		1	1	1	33	1	1	1	5	1	0	12	12	1	1	2	1	1	9	10	10	3300
HGR KYONDO	2	2	1	5	2	65	156	0	0	1	2	0	1	1	110/70	1	0	1	3	2	2	2	3	2	3	3	3	1	2	2	1	30	1	1	1	5	1	0	10	10	1	1	2	1	1	9	10	10	2900
HGR KYONDO	2	2	1	5	2	68	155	0	0	10	11	0	1	9	110/80	1	0	1	4	2	1	2	3	2	3	3	3	1	2	1	1	35	1	1	1	5	4	0	17	17	1	1	2	1	2	9	8	9	3000
HGR KYONDO	2	4	1	4	2	61	148	0	0	2	3	0	1	2	118/86	2	0	1	4	2	2	1	3	2	3	3	3	1	1	1	1	30	1	1	1	5	4	0	10	10	1	1	2	1	6	9	9	10	2450
HGR KYONDO	4	1	1	5	2	67	155	0	0	2	3	0	1	2	120/80	2	0	1	4	2	2	2	3	2	3	3	3	1	2	1	1	29	1	1	1	5	4	0	12	12	1	1	2	1	1	9	10	10	3100
HGR KYONDO	2	4	1	5	2	60	148	0	0	1	2	0	1	1	120/70	1	0	1	5	2	2	2	3	2	3	3	3	1	1	1	1	30	1	1	1	5	1	0	10	10	1	1	2	1	1	9	10	10	3000
HGR KYONDO	1	1	1	5	2	60	140	0	0	0	1	0		1	120/80		0		4	2	2	2	3	2	3	3	3	1	1	1	1	36	1	1	1	5	4	0	12	12	1	1	2	1	1	9	10	10	3050
HGR KYONDO	5	3	1	4	2	47	147	0	0	1	3	1	1	1	100/70	1	0	1	2	1	2	3	3	2	3	3	3	1	1	1	1	28	1	1	1	5	4	0	16	16	1	1	2	1	1	4	6	8	2300
HGR KYONDO	2	4	1	5	2	61	155	0	0	0	2	1	1	0	120/70				3	2	2	2	3	2	3	3	3	1	2	1	1	37	1	1	1	5	4	0	9	9		1	2	1	1	6	7	9	3200
HGR KYONDO	1	4	1	5	2	55	150	0	0	1	2	0	1	1	120/80	1	0	1	4	2	2	2	3	2	3	3	3	1	2	1	1	32	1	1	1	5	4	0	2	2	1	1	2	1	1	9	10	10	2900
HGR KYONDO	2	5	1	5	2	60	145	0	0	1	0	1	1	0	130/60	0	0		5	2	2	2	3	2	3	3	3	1	2	1	1	31	1	1	1	5	4	0	16	16	1	1	2	1	5	9	10	10	2800
HPNK	2	4	4	1	1	60		1	0	0	1	0	1	0		0	0	4	4	3	3	3	3	2	1	3	3	2	2	2	2	37	1	1	5	5	1	0	9	17	1	4	2	1		10	10	10	4900
HPNK	2	4	9	6	1	77	161	1	0	8	8	0	1	7	117/66	0	0		5	2	2	2	2	2	3	3	3		2	2	1	54	1	1	1	5	1	0	16	16	2	2	2	1		9	10	10	3800
HPNK	2	5	9	6	1	51	156	2	5	2	3	0	2	2		0	0		4	3	3	1	2	1	3	3	3	2	1	1	2	36	1	1	1	5	1	0	12	12	1	4	2	1		9	10	10	3300
HPNK	2	6	3	6	1	58	152	0	0	0	1	0		0		0			3	3	2	1		2	3	3	3		2	2	2	34	1	1	1	5	1	0	17	17	1	4	1	3	25	9	10	10	3100
HPNK	2	1	8	1	2	65	149	0	0	7	5	0		2	110/60	3		1	1	3	3	2	2	2	3	3	3	2	2	2	2	35	1	1	1	5	1					1	2			9	10	10	4000
HPNK	2	5	1	1	2	66	160	1	0	1	2	0	2	1		1		2	4	3	3	3	3	2	3	3	3	1	2	2	1	32	1	1		5	1	0			1	1	2	3		9	10	10	2600
HPNK	2	3	1	1	1			0	0	0	1	0	1	0		0				3	3	3	3	3	3	3	3	2	2	2	2	35	1	1	1	5	1	0	17	17	1	4	2	1		9	10	10	3100
HPNK	2	5	5	1	1	52	162	0	0	2	3	0		2		2		2	3	3	3	3	3	2	3	3	3	1	1	2	1	33	1	1	1	5	1	0	10	10	1	1	2	3		9	10	10	3150
HPNK	2	5	9	1	1	65		0	0	3	4	0	1	3	100/60	3	0	1	3	2	3	3	3	3	3		3	2	2	2	2	27	1	1	1	5	1	0	10		1	1	2	1		8	9	10	2200
HPNK	2	6	1	4	1	63	154	1	0	5	6	0	1	5	127/75	0	0	0	3	3	3	2	2	2	3	3	3	2	1	3	0	33	1	1	3	5	1	0	15	15	1	2	2	1		9	10	10	3400
HPNK	2	5	9	1	1	80		1	0	5	6	0	1	4	110/80	6	0	1	3	2	2	1	2	2	2	2	2	2	1	1	1	37	1	1	1	5	1	6	10	10	1	1	2	1		9	10	10
HPNK	2	6	0	2	1	79	158	0	0	5	6	0	1	5		0	0	0	1	3	3	3	3	2	3	3	3	2	1	3		33	1	1	1	5	1	0	11	11	1	3	2	1		9	10	10	3200
HPNK	2	5	5	1	1	90		0	0	1	3	1		1		0		0		3	3	3	1	2	3	3	3	1	1	1	2	48	2	2	3	5	1	0	14	0	1	4	2	3		9	10	10	3700
HPNK	1	4	5	1	1	56	151	0	0	0	1	0	1		90/60				5	3	3	1	1	2					2	2	3	34	1	1	1	5	1	0				4	2	1		7	8	10	3400
HPNK	2	5	8	1	1	68	162	0	0	0	1	0	1	0	120/80	0	0		4	3	3	1	1	2	2	2	2	1	2	2	1	33	1	2	1	5	1	0	7	7	1	2	2	1		8	9	10	2910
HPNK	2	1	9	5	2	65	152	0	0	5	6	0	2	3	100/60	4	0	1	2	3	3	3	3	2	3	3	3	2	2	2	2		1	1	1	5	1	0	10		1	1	2	1		8	9	9	3700
HPNK	2	4		1	1	73	160	5	5	3	5	1	1	3	100/70	0	0		4	3	3	2	2	1	3	2	3	2	1	1		35	1	1	2	5	1		17	0		4	2	3	18	9	10	10	3000
HPNK	2	1	9	1	1	90		0	0	3	3	0	2	3	100/70	2	0	2	4		3	2	3	2	3	3	3		1	2	2		1	1	1	5	1	0	10	10	1	2	2	1		10	10	10	2700
HPNK	2	4	3	1	1	66	161	2	0	1	1	0	2	1	100/60	0	0		4	3	3	3	3	2	3	3	3	2	2	2	2	30	1	1	1	5	1	0	16		1	2	2	1		9	10	10	2850
HPNK	2	5	8	1	1	54	156	0	4	4	0	4	1	4	80/50	3	0	1	4	3	3	3	3	2	3	3	3	2	2	2	2	30	1	2	3	5	1	4	10		1	1	2	1		9	10	10	2900
HPNK	1	4	1	6	1	56	150	0	0	0	1	0		0		0	0	0		3	3	3	3	3	3	3	3	1	2	2	1	3	1	1	1	5	1	0	17	17	1	4	2	1		7	8	10	3400
HPNK	2	1	8	1	1	68	155	0	0	4	5	1		3		2	0	1	3	2	2		2	2				2	2	2	2	32	1	3	1	5	1	0	3	3	1	4	2	1		1	10	10	2800
HPNK	2	2	1	1	1	61	156	0	0	4	5	0		4		4	0	1		3	3	3	3	3	3	3	3	2	1	1	1	34	1	1	3	5	1	0	10		1	1	2	1		8	9	9	3100
HPNK	2	4	8	1	1	75	159	0	0	1	3	1	1	1	100/70	0	0		4	3	3	3	3	2	3	3	3	2	2	2	2	39	2	2	1	5	1	0	14	14	1	2	2	1		8	8	9	3100
HPNK	2		8	1	1	69		0	0	4	4	0	1	4	110/70		0		3	3	3	3	3	2	3	3	3		2	2	2	38	1	1	1	5	1	0	9		1	2	2	1		9	9	10	4200
HPNK	2	5	1	4	1	70	158	2	0	1	2	1	2	1		1	0	2	0	3	3	1	2	2	3	3	3	2	1	1	2	31	1	1	3	5	1	0	10	10	1	2	2	1		9	10	10	2900
HPNK	2	4	1	1	2	56	156	0	0	0	1	0	1	0	110/60	0	0		3	3	3	1	3	3	3	3	3	2	2	2	2	25		1	1	5	1	0	16	17	1	4	2	1		6	7	8	2100
HPNK	2	1	1	1	1	61	146	0	0	1	2	0		2		1	0	4	0	3	3	3	3	2	3	3	3	2	2	2	2	33	1	1	1	5	1	0	8	8	1	1	2	1		10	10	10	3300
HPNK	2			1	1	46	150	0	0	3	4	0		1		1		4	4	3	3	3	3	3	3	3	3	2	2	2	2	34	1	1	1	5	1	0	16		1	1	2	1		7	8	9	2800
HPNK	2	4	1	1	1	80	154	1	0	1	2	0		1		1	0	2	4	3	3	3	3	2	3	3	3		2	2	1	33	1	1	1	5	1	0	12	12	1	2	2	1		8	9	10	3300
HPNK	2	3	3	6	1	49	160	1	0	2	3	0	2	2	110/60	2		2	3	3	3	3	3		3	3	3	1	1	2	1	33	1	1	1	5	1	0	9	9	1	2	2	1		8	7	9	3100
HPNK	2	3	3	1	1	65		0	0	6	6	0		6		1	0	1	4	3	3	3	3	2	3	3	3	1	2	4	1	38	1	1	1	5	1	0	10		1	1	2	1		9	10	10	2700
HPNK	2	1	8	6	1	83	154	0	0	4	4	0	1	4	110/60	3	0	1	2	2	2	2	2	2	3	2	3	1	1	2	1	30		1	2	5	1	0	10	1	1	1	2	1		9	10	10	2840
HPNK	2	5	8	1	1	70	161	0	0	2	3	0	1	2	120/75	2	0	1	3	3	3	2	2	2	3	3	3	2	2	2	2	40	1	1	1	5	1	0	10	9	2	1	2	1		9	10	10	4800
HPNK	2	1	3	1	1	68	150	0	0	1	2	0	1	0	100/60	0	0		3	2	2	2	2	2	2	2	2	1	1	1	1	31	1	1	1	5	1	0	17	17	1	2	2	1		10	10	10	3400
HPNK	2	4	8	1	1	64	152	0	0	5	6	0	1	4	100/60	4	0	1	2	3	3	2	2	2	3	3	3	2	2	2	2	35	1	1	1	5	1	1	10	10	2	1	2	1		8	9	10	3700
HPNK	2	1	8	1	1	60	154	0	0	0	1	0	1	0	100/60	0			3	2	2	2	2	2	2	2	2	1	1	1	1	34	1	1	1	5	1	0	17	17	1	4	2	1		9	10	10	3300
HPNK	2	0	3	1	1			0	0	12	12	2	1	9	100/60	2	0		4	3	3	3	3		3	3	3	2	2	2	2		1			5	1	1	0	10	1		2
HPNK	2	4	6	1	2	70	160	0	0	8	9	0	1	7	120/80	1	0	3	3	3	3	2	2	2	3	3	3	2	2	2	2	37	1	1	1	5	1	0	10	10	3	3	2	1		9	10	10	3800
HPNK	2	1	8	1	1	58	155	0	0	0	1	0	1	0	100/60	0			3	2	2	2	2	2	2	2	2	1	1	1	1	30	1	1	1	5	1	0	16	16	1	2	2	1		4	5	6	250
HPNK	2	1	8	1	2	65	156	0	0	4	7	2	1	4	100/70	0	0		3	2	2	2	2	2	2	2	2	1	1	1	1	36	1	2	1	5	1	0	7	7	1	2	2	1		8	9	10	3900
HPNK	2	1	3	1	1	84	169	0	0	3	4	0		3		3				3	3	3	3	3	3	3	3	2	2	2	2	39	1	1	1	5	1	0	10	10	1	1	2	1		9	10	10	3600
HPNK	2	1	3	1	1	60	158	0	0	3	4	0		2		3				3	3	2	2	3	3	3	3	2	2	2		34	1	1	1	5	1	0	10	10	1	1	2	1		10	10	10	4000
HPNK	2	2	1	1	1	45	146	0	0	2	3	0	1	2	110/65	2	0	1	4	3	3	2	3	2	2	2	2	1	1	1	1	40	1	1	1	5	1	0	10	10	1	1	2	1		9	10	10	2900
HPNK	2			1	2	56	147			6	8	1	2	5		2	0	1		2	2	2	2	2	3	3	3	2	2	2	2	25	1	3	1	5	1	0	10	10	1	1	2	1	4	9	10	10	2100
HPNK	2	4	1	1	1	58	152	0	0	0	1	0	1	0	90/65	0	0		3	2	2	1	2	2	3	3	3	2	2	2	2	34	1	1	1	5	1	0	17	17	2	4	2	3		9	10	10	3100
HPNK	2	1	5	6	1	95	162	0	0	3	4	0	1	3	110/60	0		0	2	3	3	2	2	5	3	3	3	2	2	2	2	35	1	1	1	5	1	0	9	9	1	2		1		9	10	10	3600
HPNK	2	4	1	6	1	65	150	0	0	0	1	0	1	0	107/72	0	0		3	3	3	3	3	2	3	3	3	2		2	2	34	1	1	1	5	1	0	17	16	1	4	2	1		8	9	10	3000
HPNK	1	1	8	1	2	55	157	0	0	7	9	1	1	7	110/80	3	0	1	3	3	3	3	3	2	3	3	3	2	2	2	2	27	1	3	1	5	1	0	3	3	1	1	2	1		7	6	4	1800
HPNK	2	1	3	1	1	86	156	0	0	4	5	0	1	4	110/60	4			4	3	2	2	2	2	3	3	3	2	2	2		35	1	1	1	5	1	0	10	10	1	1	2	1		9	10	10	3450
HPNK	2	1	8	1	1	77	154	0	0	3	4	0	3	1	100/60	4		1	3	2	2	2	2	1	2	2	2	1	1	1	1	36	1	1	1	5	1	0	10	10	1	1	2	3		9	10	10	3400
HPNK	2	1	7	1	1	78	160	0	0	0	2	0		0						3	3	2	2	2	3	3	3	2	2	2		42	2	2	1	5	1	0	7	7	1	2	2	1		7	8	9	2450
HPNK	2	1	3	1	2	49	163	6	0	2	3	0	1	2	100/60	2		1	3	2	2	2	2	2	2	2	2	1	1	1	1	33	1	1	1	5	1	0	16	16	1	1	2	3		9	10	10	3150
HPNK	2	1	8	1	1	50	153	0	0	0	1	0	1	0	100/60				3	2	2	2	2	2	2	2	2	1	1	1	1	35	1	1	1	5	1	0	17	17	1	2	2	1		9	10	10	3100
HPNK	2	6	3	6	1	66	158	0	0	1	2	0	1	1	110/70	1	0	2	2	3	3	3	2	2	3	3	3	2	2	2	2	37	1	1	1	5	1	0	10	10	2	2	2	1		9	10	10	3700
HPNK	2	4	3	6	1	81	160	0	0	1	2	0	1	1	120/100	1	0	1	3	3	3	3	3	3	3	3	3	1	2	4	2	37	1	4	1	5	1	0	1	1	1	1	1	1		0	0	0	3000
HPNK	2		1	1	1	60	160	0	0	2	3	0	1	2	100/700	2	0	2	4	2	2	2	2	2	2	2	2	1	1	2	1	27	1	1	1	5	1	0	10	10		1	2	1		10	10	10	2400
HPNK	2	4	3	1	1	88	154	0	0	0	1	0	1	0	120/70	0	0		3	4	3	2	2	2	3	3	3	2	2	2	2	37	1	1	1	5					2	3	2	1		10	10	10	4900
HPNK	2	4	3	1	1	66	160	0	0	1	2	0	1	1	110/70	1	0	4	3	3	3	2	2	3	3	3	3	2	2	2	2	32	1	1	1	5	1	0	17	17	2	4	2	3		10	10	10	2600
HPNK	2	1	3	1	1	58	156	0	0	2	3	0		2		2				3	3	2	2	2	3	3	3	2	2	2		35	1	2	1	5	1	0	10	10	2	1	2	1		6	7	8	3900
HPNK	2	4	9	4	1	85	160	0	0	5	6	0	1	4	110/70	0		0	1	3	3	3	3	3	3	3	3	2	2	2	2	35	1	1	1	5	1	0	12	12	1	2	2	1		8	9	10	3800
HPNK	2	1	9	5	2	63	160	0	0	7	8	0	2	6		1		2	0	3	3	3	3	2	3	3	3	1	2	2	1	36	1	1	1	5	1	0	10	10	1	2	2	1		9	10	10	4300
HPNK	1	2	5	1	1	54	148	0	0	1	2	0	1	1	106/58	1	0	2	2	2	3	1	3	2	3	3	3	1	1	1	1	29	1	1	1	5	1	0	8	8	1	2	2	1		8	9	10	2850
HPNK	2	2	9	1	1	85	164	0	0	4	6	1	1	2		4	0	1	3	2	2	1	2	2	2	2	2	2	2	2	2	33	1	1	1	5	1	0	10	10	1	1	2	1		9	10	10	3250
HPNK	2	1	3	1	2	78	156	0	0	5	6	0	1		100/60	3		1	3	2	2	2	2	2	2	2	2	1	1	1	1	32	1	1	1	5	1	0	10	10		1	2	1		9	9	10	3000
HPNK	2	3	5	1	1	59	155	0	0	5	5	0	1	5	90/60	1	0	2	5	2	2	2	2	2	3	3	3	2	2	2	2	33	1	1	1	5	1	0	10		1	2	2	1		8	9	10	3600
HPNK	2	2	1	6	1	61	147	1	0	1	1	0	1	1	100/60	0	0		4	2	2	1	2	2	3	3	3	1	2	2	2	31	1	1	1	5	1	0	17		1	2	2	1		9	10	10	3400
HPNK	2	4		1	1	60	162	0	0	4	4	0	1	4	110/60	3	0	1	3	3	3	3	3	2	3	3	3	2	1	1	2	29	1	1	3	5	1	0	10	10	1	1	2	1	4	9	10	10	2700
HPNK	2	1	9	1	1	68	162	4	5	1	3	1	1	1	110/70	1	0	1	3	3	3	2	2	2	3	3	3	1	2	2	1	32	1	1	1	5	1	0	17		1	2	2	1		7	8	9	4100
HPNK	2	4	1	1	1	90	164	1	0	6	6	0	1	5	80/50	5	0	1	3	2	2	2	2	3	3	3	3	2	1	1	2	33	1	1	3	5	1	0	10		1	1	2	1			8	10	3900
HPNK	2	4	1	6	2	60	164	0	0	4	5	0	2	4	112/9	3		1	5	3	3	2	2	2	3	3	3	2	1	1	2	30	1	1	1	5	4	0	10	10	3	1	2	1		7	8	9	3100
HPNK	2	4	1	1	1	64	140	0	2	2	3	0	1	2	100/60	2	0	1	4	3	3	2	2	2	3	3	3	1	1	2	1	32	1	1	1	5	1	0	8	8	1	1	2	1		8	9	10	2500
HPNK	2	4	5	1	1	55	150	0	0	0	1	0	1	0	90/60	0	0		3	3	3	3	3	3	3	3	3	1	2	4	2	34	1	1	1	5	1		17	17	1	2	2			9	10	10	3500
HPNK	2	6	3	1	1	77	162	0	0	1	2	0	1	2	100/60	1	0	1	4	3	3	2	2	2	3	3	3	1	2	2	1	34	1	1	1	5	1	0	10	10	1	1	2	1		9	10	10	3600
HPNK	2	7	9	1	1	84	154	5	0	3	4	0	1	3	110/81	3		2	4	2	3	2	2		3	3	3	1	1	1		34	1	1	3	5	1	0	17	17	1	4	1	3		8	9	10	2800
HPNK	2	6	3	1	1	50	145	0	0	5	4	0	1	4	99/59	4	1	2	4	3	3	3	3	2	3	3	3	1	1	1	1	30	1	1	1	5	1	0	10	10	1	1	2	1	10	9	10	10	2700
HPNK		6	8	1	1	50	160	0	0	1	1	0	1	1	90/60	0	0		4	3	3	3	3	3	3	3	3	2	6	2	2	29	1	1	1	5	1	0	17		1	2	2	1		8	9	10	3150
HPNK	2	3	4	4	1	61	156	0	0	2	4	1	1	2		1	0	1	2	3	3	2	2	2	3	3	3	1	1	1	1	32	1	1	3	5	1		10		1	1	2	1		10	10	10	3000
HPNK	2	3	8	6	1	66	165	1	0	2	4	0	1	2	100/83	3	0	2	2	2	2	2	2	2	2	3	3	2	2	2	1	33	1	1	1	5	1	0	10	10	1	2	2	1	4	10	10	10	3300
HPNK	2	4	4	1	1	58	162	0	0	3	4	0	2	3		3	0	1	1	3	3	3	3	2	3	3	3	2	1	1	2	29	1	1	3	5	1	0	10	10	1	1	2	1	4	9	10	10	2700
HPNK	1	4	3	6	2	60	148	0	0	1	2	0	1	1	114/71	1	0	1	4	3	3	3	3	2	3	3	3	1	1	2	1	40		2	3	5	1	0	14	14	1	1	2	1	2	9	10	10	2850
HPNK	1	2	1	1	1	55	150	2	0	0	1	0	1	1	90/60	0	0	0	4	3	3	1	3	3	3	3	3	2	2	2	2	33	1	1	1	5	1	0	8	8	1	2	2	1		5	6	7	2900
HPNK	1	4	9	1	2	59	153	2	0	1	2	0	1	1	80/60	1	0	2	3	3	3	3	3	2	3	3	3	2	2	2	2	28	1	1	1	5	1	0		8	1	2	2	1		8	9	10	3300
HPNK	2	7	7		1	66	161	0	0	0	1	0	1	0	110/60	0	0		4	2	2	2	2	3	3	3	3	2	1	1	1	38	1	1	3	5	1		17		1	2	2	1		10	10	10	3800
HPNK	2	4	1	1	1	60	157	0	0	1	2	0	4	1	110/60	1	0	1	4	2	2	2	3	2	3	3	3	2	2	2	2	31	1	1	1	5	1	4	10	17	1	1	2	1		10	10	10	3400
HPNK	2	4	3	1	1	62	149	1	0	0	1	0	1	0	100/60	0	0		4	2	2	2	2	2	3	3	3	2	2	2	2	34		1	1	5	1	0	12	12	1	2	2	1		7	8	9	3200
HPNK	2	3	8	1	1	70	156	0	0	0	1	0	0			0	0		5	3	3	2	1	2	3	3	3	2	2	2	2	31	1	1	1	5	1	0	16	16	1	4	2	1		8	10	10	2550
HPNK	2	2	5	1	1	70	156	0	5	2	3	0	1	2	110/50	2	0	1	3	3	3	2	3	2	3	3	3	1	2	2	1	32	1	1	3	5	1	0	10	10	1	2	2	1		9	10	10	3000
HPNK	2	3	1	6	1	69	150	0	0	2	3	0	2			2	0	1	4	2	2	1	1	2	2	2	2	2	2	2	2	35	1	1	1	5	1	0	10	10	1	1	2	1		10	10	10	3500
HPNK	2	3	1	1	1	85	160	2	0	4	3	0	1	4	120/60	0	1		4	2	3	2		2	2	2	2		2	3		40	1	1	1	5	1	0	1		1		2	1		10	10	10	3500
HPNK		2	8	5	2	53	148	0	0	2	4	1	2	2		2		2	5	3	3	3	3	3	3	3	3	2	2	2	1	34	1	1	3	5	1	1	10	10	1	1	2	1	10	9	10	10	3200
HPNK	2	2	8	1	1	65	147	0	0	7	9	1	1	6		6		1	3	3	3	3	2	3	3	3	3	2	2	2	2	35	1	1	1	5	1	0	10	10	1	1	2	1		10	10	10	3650
HPNK	2	7	4	1	1			2	0	6	7	0	1			0	0	2	5	3	3	3	3	2	3	3	3		2	2	2	40	1	1	1	5										0	0	0	4100
HPNK	2	5	4	1	1	85	164	0	0	3	5	1	1	3		1	0	1	1	3	3	3	3	3	3	3	3	2	1	1	2	30	1	2	2	5	1	0	11	11	1	1	1	1		6	8	8	1500
HPNK	2	6	1	1	1	75	154	1	0	5	5	0	1			4	0	1	3	3	3	2	2	2	3	3	3	2	1	1	2	34	1	1	3	5	1	0	10			1	2	3		9	10	10	2800
HPNK	2	6	5	1	1	70		0	0	1	2	1	1	1	100/70	0			5	1	2	2	2	2	3	3	3			1	1	28	1	1	3	5	1	0	20	20	1	4	2	3		9	10	10	2200
HPNK	2	4	1	1	1	65	151	0	0	2	4	1	1	2	121/79	2	0	1	2	3	3	3	3	2	3	3	3	1	1	2	1	32	1	1	1	5	1	0	10	10	1	1	1	1	10	9	10	10	3500
HPNK	1	4	9	6	1	51	152	0	0	0	1	0	2	0					0	3	3	3	3	2	3	3	3	2	2	2	2	29	1	1	1	5	1	0	16	16	1	2	2	3		8	9	10	2800
HPNK	1	1	1	1	1	56	154	0	0	5	6	0	5	1		0	0		3	3	3	3	3	3	3	3	3	2	1	1	2	34	1	2	3	5	1	0	15	15	1	2	2	1		9	10	10	3200
HPNK	2	2	3	6	1	64	150	0	0	6	7	0	1	3	120	3	0	1	3	3	3	3	3	3	3	3	3	2	2	2	2	38	1	1	1	5	1	0	10	10	1	1	2	1		9	10	10	3800
HPNK	2	4	5	6	1	100	164	0	0	5	6	0	1	5	100/60				3	3	3	3	3	3	3	3	3	2	2	1	2	39	1	1	1	5	1	0	16	16	1	2	1	1		9	9	10	3300
HPNK	2	2	3	1	1	77	160	5	5	4	6	0	1	4	100/60	1		1	4	3	3	1	1	3	3	3	3	2	2	2	2	32	1	1	1	5	1	0	17	17	1	1	2	1		9	10	10	3600
HPNK	2	4	4	1	1	60	157	0	0	2	3	0	1	2	90/60	0	0		3	2	2	2	2					2	2	2	2	45	1	1	1	5	1	0			1	2	2	1		2	4	4	2000
HPNK	2	3	8	6	2	71	156	1	0	9	11	1		1	109/70	0	0		6	3	3	3	2	2	3	3	3		2	2	1	39	1	1	2	5	1	0	17	9	1	1	2	1		4	6	8	4300
HPNK	2	3	9	1	1	75	150	0	0	3	3	0	1	2	100/60	1	0	2	4	3	3	3	3	2	3	3	3	2	2	2	2	34	1	1	1	5	1	0	16	16	1	2	2	1		6	7	8	2900
HPNK	2	2	4	6	1	64	150	0	0	6	8	1	1	6	118/78	2	0	2	3	3	3	3	3	3	3	3	3	1	2	4	2	33	1	1	1	5	1	0			1	2	2	1		9	10	10	3300
HPNK	1	4	9	1	1	79	150	2	0	0	1	0	1	0		0	0		5	3	3	3	3	3	3	3	3	1	2	4		27	1	1	1	5	1	0	20	20	1	4	2	1		8	9	10	2600
HPNK	2	4	9	1	1	59	151	1	0	1	2	0	1	1	100/60	1	1	2	5	3	3	3	3	3	3	3	3	2	2	2	2	31	1	1	1	5	1		8	8	1	2	2	1	4	9	10	10	3400
HPNK	1	2	3	6	1	65	148	2	0	2	2			3		2		2	3	2	2	2	2	2	2	2	2	2	1	1	1	40	2	1	3	5	1	1	7	7	1	2	2	1		9	10	10	2850
HPNK	2	4	3	1	1	80	160	0	0	5	1	2	0	1	107/72	0	0	0	4	3	3	3	3	1	3	3	3	1	1	1	1	32	1	1	2	5	4	4	16	16	1	1	2	1		9	10	10	2500
HPNK	2	1	8	1	1	69	157	0	0	6	6	0	1	5	80/60	2	0	1	5	2	2	1	1	2	3	3	3	2	2		2	34	1	1	1	5	1	0	10		1	1	2	1		9	10	10	4000
HPNK	2	5	3	1	1	77	157	1	0	2	3	0	1	2	90/60	1	0	2	5	2	2	2	2	2	3	3	3	1	2	2	2	40	1		1	5	1	0	10	10	1	2	2	1		10	10	10	4000
HPNK	2	4	9	1	1	81	154	0	0	2	3	0	1	2	110/60	2		1	3	3	3	2	2	2	3	3	3	1	2	2	1	34	1	1	1	5	4	0	10	10	1	1	2	1		10	10	10	3100
HPNK	2	5	9	6	2	68	156	0	0	2	2	0	1	2		1	0	1	3	3	3	1	2				3	1	1	1	1	37	1	1	1	5	1	0	10		1	1	2	3		9	10	10	3600
HPNK	2			1	1	65	148		1	1	0		1																2	2	2	36	1	1	1	5	1	0			1	2	2	1		10	10	10	3100
HPNK	2	2	8	1	1	95	175	0	0	1	2	0		1		1	0	2	5	3	3	1	1	2	3	3	3	1		2	1	33	1	1	1	5	1		10	10	1	2	2	1		9	10	10	4000
HPNK	2	2	1	4	1	70	153	2	2	2	3	0		2		1	0	2		3	3	3	3		3	3	3	1	1	1	1		1	1	3	5	1	0	17	17	1	2	2	1		6	5	7	2400
HPNK	2	3	1	1	1	60	156	2	0	3	4	1	1	3		1	0	1	5	2	2	2	3	2	3	3	3	2	2	2	2	34	2		1	5	1	0	12	14	1	1	2	1		9	10	10	2350
HPNK	2	5	5	1	1	60	149	0	0	1	1	0	1	1	107/83	0	0		6	3	3	3	3	3	3	3	3	2	2	2	2	30	1	1	1	5	1	0	8	8	1	2	2	1		9	10	10	3510
HPNK	2	4	4	1	2	44	138	0	0	1	2	0	1	1	110/80	1	0	1	2	3	3	3	3	2	2	3	3	2	2	2	2	30	1	1	1	5	4	0	8	8	1	1	2	1		8	9	10	2750
HPNK	2	1	8	1	2	61	153	0	0	3	4	0	2	3		2	0	2	3	3	3	3	3	3	3	3	3	2	2	2	2	34	1	1	1	5	1	0	10	10	1	2	2	1		9	10	10	3700
HPNK	2	4	5	1	1	80	154	2	0	5	6	1	1	5	110/50	5	2	1	5	3	3	3	2	2	3	3		2	2	2	2	34	1	1	1	5	1	0	10	10	1	1	2	1		9	10	10	3100
HPNK	2	5	3	2	1	74	151	0	0	1	2	0	1	1		1	0	2	3	2	2	2	2	3	3	3	3	1	1	1	1	36	1	1	1	5	1	0	10	0	1	2	2	1		10	10	10	3400
HPNK	2	2	8	5	2	63	156	0	0	1	2	0	2	1			0		4	3	3	3	3	3	3	3	3	2	2	2	2	31	1	1	1	5	1	0	17	16	1	2	2	1		9	10	10	2800
HPNK	2	4	4	1	1	56	147	0	0	4	5	0	1	4	100/60	3		1	4	3	3	3	3	2	3	3	3	2	2	2	2	1	1	1	1	5	1	0	10	10	1	1	2	1		8	9	10	3410
HPNK	2	4	5	1	1	75	160	0	0	1	2	0	2	1	128/89	1	0	2	4	2	2	1	2	2	3	3	3	1	1	3	1	28	1	1	1	5	1	0	16	16	1	4	2	1		10	6	7	2550
HPNK	2	5	5	6	1	86	165	2	0	5	6	0	1	4	124/85	5	5	2	4	3	3	3	3	3	3	3	3	2	1	1	2	38	1	1	3	5	1	0	10	10	1	1	2	1	2	9	10	10	4250
HPNK	1	4	8	1	2	53	154	0	0	0	1	0	1	0	110/60				4	3	3	3	3	2	3	3	3	2	2	2	2	35	1	1	1	5	1	0	17	17	1	2	2	1		9	10	10	3600
HPNK	1	4	1	1	1	67	155	1	0	1	2	0	1	0	110/75	1	0	2	4	2	2	2	2	3	3	3	3	2	1	2	2	32	1	1	1	5	1	0	8	8	1	2	2	1		8	9	10	3550
HPNK	1	4	1	4	1	56	147	0	0	1	3	0	1	2		1	0	1	4	3	3	3	3	3	3	3	3	2	2	2	2	32	1	1	1	5	1	0	12		1	1	2	1		10	10	10	2300
HPNK	2	4	3	1	2	66	152	0	0	1	1	0	1	1	100/56				3	3	3	3	3	3	3	3	3	2	1	1	1	34	1	1	1	5	1	0			1	2		1		9	9	10	3000
HPNK	2		1	1	1	61	155	0	0	1	1	0	1	0	100/60	0	0		5	3	3	3	3	2	3	3	3	2	2	2	2	28	1	1	1	5	1	0	16	17	1	2	2	1		8	9	10	2700
HPNK	4	4	7	1	1	63	150	0	0	3	2	0		3		0	0			3	3	3	3	3	3	3	3	2	1	1	2	41	2	4	1	5	1	0	14	14	1	2	2	1	10	9	10	10	3000
HPNK	2	1	9	4	2	85	152	2	2	4	4	0	1	0		0	0		4		3	3	3	2	3	3	3	1	1	1	1	32		1	1	5	1	0	12		1	2	2	1		9	10	10	2200
HPNK	2	4	8	1	1	67	158	0	0	2	4	1	1	2	90/70	2	0	4	4	2	2	1	2	2	2	2	2	1	2	2	1	30	1	1	1	5	1	4	2	3	1	4	2	3		8	9	10	2500
HPNK	2	5	9	1	1	70	155	0	0	4	5	0	1	4	110/60	3	0	2	3	3	3	2	2	3	3	3	3	2	2	2	2	38	1	1	1	5	1	0	10	10		2	2	1		9	10	10	3600
HPNK	2	1	9	6	1	59	170	0	0	8	10	0	2	8		0			0	3	3	3	3	3	3	3	3		2	2		28	1	1	3	5	1	0	11	11	1	2	2	1		9	10	10	1650
HPNK	2	4	8	1	1	67	158	0	0	2	4	1	1	2		2	0	4	4	2	2	1	2	3	3	3	3	2	2	2	2	35	1	1	1	5	1	0	11	11	1	4	2	3		8	9	10	2500
HPNK	2	4	1	1	2	65	151	0	0	2	4	1	1	2		2	0	1	3	3	3	1	2	2	3	3	3	2	1	2	2	32		1	1	5	1	0	10	10	1	1	2	1	10	10	10	10	3500
HPNK	2	3	1	6	1	82	153	0	0	4	5	0	1	4	90/60	4	0	1	4	2	3	1	3	3	3	3	3	1	1	3		35	1	1	3	5	1	0	10	10	1	1	2	1		9	10	10	3100
HPNK	2	7	1	1	1	56	151	0	0	4	3	0	1	2	100/60	2	1	4	3	2	2	2	2	2	3	3	3		2	2	1	33	1	1	1	5	1	0	10	10	1	4	2	1		9	10	10	2600
HPNK	2	5	5	1	1	68	160	0	0	2	3	0	1	2	110/66	2	0	2	3	2	2	2	2	2	3	3	3	2	2	2	2	33	1	3	1	5	1	0	10	17	1	2	2	1		9	10	10	3400
HPNK	2	6	5	1	1	85	168	1	0	1	2	0	1	1	104/59	1	0	2	6	2	2	3	3	2	3	3	3	1	2	2	1	34	1	1	1	5	1	1	12	12	1	2	2	1		9	10	10	3600
HPNK	2	6	9	3	2	62	142	0	0	0	1	0	1	0	100/50				5	2	2	1	2	2	3	3	3	1	2	2	2	36	1	1	2	5	1	0	8	8	1	2	2	1		9	10	10	3650
HPNK	2	7	9	6	1	95	163	1	0	1	1	0	1	1		0	1		5	3	3	3	3	3	3	3	3	1	1	1	2	38	1	1	1	5	1	0	12	12	1	2	2	1		7	8	9	2900
HPNK	2	4	3	1	1	65	149	0	0	2	6	4	1	2		1	0	2		3	3	1	3	3	3	3	3	1	1	1	1	40	1	1	1	5	1	0	9		1	2	2	1		8	9	10	4100
HPNK	2	1		1	2	63	167	0	0	3	4	0	1	2	111/60	3	0	1	3	3	3	1	2	2	3	2	3	2	2	2	2	34	1	1	1	5	1	0	8	8	1	1	2	1		10	10	10	8600
HPNK	2	1	1	4	1	58	157	0	0	4	5	0	2	4		4	0	1	1	3		3		3	3	3	3	1	1	1	2	29	1	1	3	5	1	0	11	11	1	1	2	1		9	10	10	2750
HPNK	3	2	8	6	2	60	138	4	5	2	3	0	2	2		2	0	1	3	3	3	2	1	3	3	3	3	2	2	2	2	34	1	1	1	5	4	0	10		1	1	2	1		9	10	10	3000
HPNK	2	4	1	1	1	62	153	2	0	2	0	1	1	1	150/60	1	0	2	4	3	3	1	3	3	3	3	3	2	2	2	2	34	1	1	1	5	1	0	17	17	1	2	2			9	10	10	3900
HPNK	2	2	4	1	1	73	154	0	0	2	4	1	1	0	107/58	1	0	1	4	2	3	3	2	2	3	3	3	2	1	1	2	35	1	1	3	5	1	0	10	10	1	1	2	1		10	10	10	3500
HPNK	2	7	9	1	1	80	149	1	0	1	1	0	1	1		0	0			2	2	1	2	2	3	3	3	2	2	2	2	32	1	1	1	5	1	0	17		1	2	2	1		9	10	10	3300
HPNK	2	8	9		1	56	143	0	0	1	1	0	1	1	120/80				4	2	2	2	1	2	3	3	3		1	2	2	32		1	3	5	1	0	17	17	1	2	2	1		8	9	10	3000
HPNK	2	1	5	1	1	100	164	0	0	5	6	0	1	5	90/60	0	0		3	2	2	1	2	2	3	3	3		2	2	2	39	1	1	1	5	1	0	16	16	1	2	2	1		8	9	10	3300
HPNK	2	4	8	1	1	68	160	0	0	1	2	0	1	1		1	0	1	5	3	3	3	1	2	3	3	3	2	2	2	2	36	1	2	1	5	1	0	9	9	1	1	2	1		10	10	10	4500
HPNK	2	5	1	1	1	62	151	2	0	2	3	0	1	2	100/60	2	0	2	1	2	2	2	2	2	2	3	3	2	1	1	1	33	1	1	3	5	4	0	10	10	1	2	2	1		9	10	10	3200
HPNK	2	3	1	4	1	75	152	0	0	4	5	0	2	4		4		1	4	2	2	2	2	2	2	2	2	2	1	3	2	33	1	1	3	5	1	0	10		1	1	2	1		10	10	10	2700
HPNK	2	1	5	1	2	64	162	0	0	0	2	1	1	0		0	0		4	2	2	1	2	2	2	3	3	2	2	2	2	30	1	1	1	5	1	0	11	11	1		2	1		8	9	10	2280
HPNK	2	2	3	6	1	71	170	0	2	7	12	4	1	7	115/53	2	1	1	1	3	3	3	3	3	3	3	3		1	1	1	31	1	2	2	5	1	0	12	12	1	1	2	1		4	2	0	750
HPNK	2	7	5	2	1	55	160	0	0	1	1	0	1	0	100/60	0			4	2	2	2	3	2	3	3	3		1	4		36		1	1	5	1	0	12		1	2	2	1		10	10	10	3250
HPNK	2	4	4	5	1	63	160	0	0	1	2	0	2	1		1	0	1	4	3	3	3	3	3	3	3	3	2	2	2	2	23	1	1	1	5	1	0	12	12	1	1	2	1		9	10	10	3250
HPNK	2	3	1	1	1	80	156	3	0	6	7	0	1	5		1	0	1	2	3	3	3	3	3	3	3	3	1	2	2	2	35	1	1	1	5	5	5	9	9	1	1	2	1		7	9	10	4800
HPNK	2	7	1	1	1	85	158	0	0	4	4	0	1	4	90/60	3		2	2	2	2	2	2	2	3	3	3	2	2	2	2	36	1	2	1	5	1	0	10		1	2	2	1		9	10	10	2800
HPNK	1	6	8	2	1	84	160	0	0	1	5	3	1	1	90/50	1	0	2	2	3	3	1	3	3	3	3	3	1	1	1	1	31	1	1	3	5	1	0	15	15	1	2	2	1		8	9	10	3500
HPNK	2	4	1	1	1	54	147	0	0	1	2	0	1	1	110/60	0	0		3	3	3	3	2	2	3	3	3	2	1	3	1	35	2	2	1	5	1	0	14	17	1	2	2	1	4	9	9	10	2300
HPNK	2	7	3	1	1	86	162	0	5	2	3	0	1	2	110/60	2	2	2	5	2	2	2	3	2	3	3	3	2	2	2	1	31	1	1	1	5	1	0	10	17	1	2	2	1		9	10	10	3200
HPNK	2	4	9	1	1	85	158	0	2	4	5	1		5		1	0	1		1	3	3	3		3	3	3	2	1	1	2	38	2	1	3	5	1	0	17	17	1	2	2	1		9	10	10	2700
HPNK	2	7	3	6	1	72	157	1	0	0	1	0	1	0	110/80	0	0		4	2	2	1	3		3	3	3	2	2	2	2	35	1	1	1	5	1	0	17	17	1	2	2	3		8	8	9	3600
HPNK	2	4	8	1	1	54	152	0	0	1	4	2	1	1	110/65	1	0	2	5	3	3	3	3	3	3	3	3	2	1	2	2	32	1	1	1	5	1	0	16	16	1	2	2	1		9	10	10	3100
HPNK	2	2	1	1	1	63	159	0	0	8	7	0		5		0			4	3	2	3	2	2	3	3	3	2	2	2	2	33	1	1	1	5	1	0	17	17	1	2	2	3		10	10	10	3100
HPNK	2	4	4	1	1	57	150	0	0	5	6	0	2	4		0	0		5	3	3	1	2	3	3	3	3	1	2	2	1	44	2	1	1	5	1	0	13	13	1	2	2	1		6	7	9	2200
HPNK	2	0	3	1	1	68	150	0	0	7	8	0	1	6	110/70	0	0		3	3	3	3	3	3	3	3	3	2	2	2	2	36	1	1	1	5	1	0	17	17	1	2	2	1	4	7	6	8	4000
HPNK	2	7	1	1	1	79	162	0	0	0	1	0	1	0		0	0			2	2	2	2	2	2	3	3	2	2	2	2	34	1	1	1	5	1	0	8	8	1	2	2	1		9	10	10	3250
HPNK	2	6	3	1	1	89		0	0	2	2	0	1	2	130/90	1	0	1	5	3	3	1	3	2	3	3	3	2	2	2	1	33	1	1	1	5	1	0	17		1	1	2	1		8	9	10	3000
HPNK	2	5	5	6	1	74	171	0	0	0	1	0	1	0	100/60	0	0		6	3	3	1	2	2	3	3	3	1	2	1	1	33	1	1	1	5	1	4	19	19	1		2	1		10	10	10	3100
HPNK	2	3	8	1	1	55	141	0	0	3	4	0		3		3	0	3	3	3	3	3	3	3	3	3	3	2	2	4	2	33	1	1	1	5	1	0	10	10	1	2	2	1		10	10	10	3200
HPNK	2	3	3	6	1	78	142	2	2	5	5	0	1	5		4	0	1	4	3	3	3	1	3	3	3	3	1	1	1	1	35	1	1	3	5	1	0	10		1	1	2	1		10	10	10	3600
HPNK	2	1	9	6	2	63	144	0	0	7	8	1	1	7	100/60	4	0	1	4	3	3	2	2	3	3	3	3	1	1	1	1	29	1	1	1	5	1	0	10		1	1	2	1	15	9	10	10	2700
HPNK	2	1	1	1	1	58	157	0	0	4	5	0	1	4		4		1	3	2	2	2	2	3	3	3	3		1	1	2	29	1	1	3	5	1		10	10	1	1	2	1		9	10	10	2750
HPNK	2	2	8	1	1	70	153	0	0	4	5	0	1	4		2	0	1	1	2	2	2	3	2	3	3	3	2	2	2	2	34		1	1	5	1	0	10	10	1	1	2	1		6	7	10	3000
HPNK	2	4	9		1	65	158	2	2	1	2	0	1	0	125/70	1		2		2	2	2	2	2	3	3	3	2	1	1	2	34	1	1	3	5	1	0	10	10	1	2	2	1		9	10	10	3100
HPNK	2	1	9	1	1	60	156	0	0	7	9	0	1	7		0	0		1	2	2	2	2	2	3	3	3	2	2	2	2	28	1	3	1	5	1	0	3	3	1	2	2	1		8	6	7	2100
HPNK	2	5	9	1	1	70	150	0	0	1	2	0	1	1	110/70	1	0	1	4	3	3	3	3	2	3	3	3	1	1	1	1	36	1	1	1	5	1	0	8	8	1	1	2	1		9	10	10	3400
HPNK	2	4	4	1	1	64	143	0	0	2	4	0	1	1	100/70	1	0	1	5	2	2	1	3	2	3	3	3	2	2	2	2	33	1	1	1	5	1	0	10	10	1	1	2	1		7	9	10	2900
HPNK	2	2	8	1	1	54	147	2	0	3	4	0		2		3	0	1	2	3	3	3	1	2	3	3	3	1	2	2	1	30	1	1	1	5	4		10	10	1	1	2	3		9	10	10	3100
HPNK	2	2	8	1	1	54	147	2	2	3	4	0	1	3	90/60	3	0	1	2	2	2	2	1	2	3	3	3	1	2	2	2	30		1	1	5	1	0	10	10	1	1	2	3		9	10	10	3100
HPNK	2	6	1	3	2	54	151	5	5	2	6	3	1	2	100/70	0	1		4	3	3	3	3		3	3	3	2	2	2	2	35	1	1	1	5	1	0	16	16	1	2	2	3		9	10	10	3200
HPNK	2	2	8	1	2	45	140	0	0	1	2	0	2	0		1	0	1	3	3	3	3	3	3	3	3	3	2	2	2	2	34	1	2	1	5	4	0	7	7	1	1	1	1		9	10	10	2200
HPNK	2	2	1	1	1	59	149	0	0	3	4	0	1	3	100/70	3	0	1	3	3	3	1	2	2	3	3	3	2	1	1	2	31		1	1	5	1	0	10	10	1	1	2	1		9	10	10	3250
HPNK	2	4	1	6	1	51	151	2	0	2	3	0	1	1	90/60	2	0	1	5	2	2	1	1	2	3	3	3	2	2	2	2	32	1	1	1	5	1	0	10	10	1	1	2	1	15	10	10	10	3300
HPNK	2	4	4	1	1	60	157	0	0	3	4	0	1	3	125/81	2	0	2	5	3	3	3	3	3	3	3	3	2	1	1	2	25	1	1	3	5	1	0		10	1	2	2	1	4	10	10	10	4000
HPNK	4	2	1	1	1	55	159	0	0	0	1	0	2	0		0	0		3	3	3	3	3	3	3	3	3	1	2	2	1	36	1	1	1	5	1	0	8	8	1	2	1	1	4	10	10	10	3400
HPNK	2	1	8	1	2	74	162	2	0	4	5	0	1	3		2	0	1	4	2	2	1	2	2	2	2	3	2	2	2	2	33	1	1	1	5	1	0	10	10	1	1	2	1		9	10	10	3000
[truncated: 29 more columns]
