# Supplementary material for: Evolution in caesarean section practices in North Kivu: Impact of caregiver training
Source: PLoS One. 2022 May 26;17(5):e0264251. doi: 10.1371/journal.pone.0264251 (PMC9135218; doi:10.1371/journal.pone.0264251)
Supplement: S2 Data — (XLS) [file pone.0264251.s002.xls]

## Sheet: Feuil1
health facility name	maternal age	marital status	instruction	ethnic group	occupation	adress	weight	size	medical-family history	medical-personal history	parity	gesture	abortion	blood pressure taken	number of living children	maximum blood pressure	minimum blood pressure	birth month of last child	year of birth last child	number of previous caesareans	number of gynecological interventions	number of prenatal consultations	albuminuria	glucosuria	urinary tract infection	malaria	hiv	rubella	toxoplasmosis	cytomegalovirus	distance	hgrzs	admission modality	attendance modality	transfer structure	fundal height	number of fetuses	presnetation	start of work	primary type anesthesia	secondary type anesthesia	preoperative indication	post operative indication	operating procedure	type of incision	transfusion	carrier quality	apgar1	apgar5
HGR VIRUN	43	2	5	1	1	1	89	164		4	8	10	1	1	8	135	82		2009	2	0	5	1	1	1	2	2	3	3	3	1,5km	1	2	2	1	27	1	1	1	4	0	17	13	1	1	1	1	4	2
HGR VIRUN	25	2	7	1	2	1	82	160			1	2	0	1	1	120	70		2011			3	1	1	2	3	3	3	3	3	1.5	1	1	3		32	1	1	1	1	0	17	17	1	2	2	1	10	10
HGR VIRUN	24	2		1									0	1	0	90	60					6	1	2	1	2	2	3	3	3	2km	1	1	3		35	1	1	1	1	0	8	8	1	2	2	1	8	8
HGR VIRUN	20	1	4	3	6	1	60	158			0	1	0	1	0	100	60			0	0	4	3	3	3	3	3	3	3	3	0	1	1	3		31	1	1	1	1	0	12	12	1	2	2	1	10	10
HGR VIRUN	28	2	3	1	1	1	72	159			4	5	0	1	4	128	70		2012	4	0	4	2	2	1	2	2	3	3	3	1km	1	1	3		30	1	1	1	1	0	10						8	9
HGR VIRUN	35	2	7	9	4	1	86	167			7	9	1	1	5	98	48		2010	0	0	3	3	3	3	3	3	3	3	3	450 m	1	1	3		40	2	1.2	1	1	0	8	8	1	2	2	1	8	10
HGR VIRUN	29	2	5	1	1	1	80	160			6	8	1	1	5	130	80		2012	0	0	5	1	2	1	2	2	3	3	3	1,5km	1	2	2		32	1	1	1	1	0	12	12	1	2	2	1	10	10
HGR VIRUN	40	2	5	1	2	1	88	164			3	10	6	1	3	110	70	9	2013	4	0	4	2	2	2	2	2	1	1	3	0,5km	1	1	3		28	1	1	1	4	0	11	11	1	4	2	1	8	9
HGR VIRUN	24	2	5	1	1	1	78	160			2	3	0	1	2	100	60		2010	1	0	3	3	3	3	3	3	3	3	3	0,5km	1	1	3		30	1	1	1	1	0	16	11	1	1	2	1	6	8
HGR VIRUN	30	2	1	1	1	2	82	160			2	3	0	1	2	110	70			2	0	2	2	2	1	2	2	3	3	3	7	1	1	3		29	1	1	1	1	0	8	8	1	1	2	1	9	10
HGR VIRUN	31	2	1	1	1	1	72	163			4	5	0	1	3	120	70		2010	4	0	4	1	2	1	2	2	3	3	3	1	2	1	3		30	1	1	1	1	0	10	10	1	1	2	1	10	10
HGR VIRUN	25	1	1	8	3	1	74	162			0	1	0	1	0	120	70			0	0	4	2	2	2	2	2	3	3	3	1,5km	1	1	3		30	1	1	1	1	0	12	12	1	2	2	1	9	10
HGR VIRUN	17	1	2	1	6	1	60	153	5	2	0	1	0	1	0	160	90	12	2013	0	0	4	1	1	1	2	2	2	3	3		2	2	2	1	24	1	1	3	1	0	20	20	1	2	2	1	7	8
HGR VIRUN	36	2	5	6	1	1	80	160			4	5	0	1	4	160	80	12	2012	0	0	4	1	1	1	2	2	2	3	3		1	1	3		37	1	1	1	1	0	17	17	1	1	2	1	10	10
HGR VIRUN	20	2	2	1	6	1	60	150			2	4	1	2	2	140	80	10	2013	0	0	2	2	2	2	2	2	2	3			2	2	2	2	35	1	1	1	1	0	17	17	1	2	2	1	5	7
HGR VIRUN	31	2	5	1	1	1	80	150			1	2	0	1	1	105	60	11	2012	1	0	3	2	2	2	2	2	2	3	3		1	2	4		28	1	1	1	1	0	10	10	1	1	2	1	10	10
HGR VIRUN	21	1	2	1	6	1	55	149			1	2	0	1	1	120	72	4	2012	1	0	4	2	2	1	2	2	2	3	3		2	2	2	1	30		1	1	1	0	8	8	1	1	2	1	10	10
HGR VIRUN	21	2	3	1	1	1	67	155			1	2	0	1	1	120	70	12	2012	1	0	4	1	1	2	2	3	3	3	3		1	2	2	1	30		1	1	1	0	10	10	1	1	2	1	9	10
HGR VIRUN	29	2	5	1	1	1	75	160			6	7	0	1	6	120	80	7	2009	0		4	1	1	1	2	3	3	3	3		1	2	4		32	1	1	1	1	0	17	17	1	1	2	1	6	8
HGR VIRUN	29	2	7	1	2	1	85	175	5	5	3	4	0	1	4			12	2012	0	0	5	1	1	1	1	3	3	3	3		1	1	4		32	1	1	1	1	0	17	17	1	2	2	1	9	10
HGR VIRUN	24	2	5	6	1	1	70	155	5	5	2	3	0	1	2	100	70	10	2012	2	0	5	1	1	2	2	2	2	3	3		2	2	4		32	1	1	1	1	0	17	17	1	1	2	1	9	10
HGR VIRUN	19	2	4	1	1	1	70	160	5	5	1	3	1	1	1	110	72	5	2012	1		3	1	1	1	1	2	3	3	3		1	1	2	1	33	1	1	1	1	0	10.16	10.16	1	1	2	1	9	10
HGR VIRUN	18	2	4	1	1	1	70	160		1	2	0	2	1	1			8	2010	1			3	3	3	3	3	3	3	3		1	2	4		30	1	1	1	1	0	17	17	1	1	2	1	5	7
HGR VIRUN	20	1	3	1	1	1	53	199			1	2	0	1	1	100	70	11	2012	1		3	3	3	1	2	3	3	3	3		2	2	4		31	1	1	1	1	0	8	8	1	4	2	1	10	10
HGR VIRUN	16	1	2	1	4	1	61	150			0	1	0	1		100	80					6	2	2	1	2	2	2	3	3		1	2	4		33	1	1	1	1	0	17	17	1	4	2	1	10	10
HGR VIRUN	28	2	3	1	1	1	57	155			1	2	0	1	1	100	60	10	2012	1		5	2	2	2	3	3	3	3	3		1	2	2	1	32	1	1	2	1	0	3.1	3.1	1	4	2	1	9	10
HGR VIRUN	30	2	5	1	2	1	82.3	170			2	3	0	1	2	100	60		2014	2	0	3	3	2	1	2	3	3	3	3		2	2	4		36	1	1	1	1	1	10	10	2	2	2	1	10	10
HGR VIRUN	25	2	5	1	1	1	68.5	165			0	1	0	1	0	90	60			0	0	5	2	2	1	2	2	3	3	3		2	2	4		29	1	1	1	1	0	17	17	1	4	2	1	9	10
HGR VIRUN	20	2	1	1	1	1	50	152			0	1	0	1	0	100	80			0	0	6	2	2	2	2	2	2	3	3		1	2	2	1	30	1	1	1	1	0	17	17	1	2	2	1	10	10
HGR VIRUN	26	2	3	3	3	1	72	164			0	1	0	1	0	120	60			0	0	4	3	3	3	3	3	33	3	3	1km	1	1	3		32	1	1		1	1	17	17	1	2	2	1	8	9
HGR VIRUN	24	2	3	3	1	1	72	164			0	1	0	1	0	120	60			0	0	4	3	3	3	2	3	3	33	3		2	1	3		30	1	1		1	0	17	17	1	2	2	1	9	9
HGR VIRUN	26	2	5	1	1	1	70	155			0	1	0	1	0	120	70			0	0	3	2	2	1	2	2	3	2	3		1	2	2	1	36	1	1	1	1	0	9	9	1	2	2	1	10	10
HGR VIRUN	24	2	4	3	1	1	62	150			0	1	0	1	0	80	50			0	0	5	2	2	1	2	2	2	3	3		1	2	4		31	1	1	1	1	0	17	17	1	2	2	1	9	10
HGR VIRUN	33	2	5	4	1	1	70.5	171			4	5	0	1	3	150	60		2012	3		3	2	3	1	2	2	3	3	3		2	2	4		28	1	1	1	1	0	10	10	1	1	2	1	9	10
HGR VIRUN	34	2	5	1	1	1	68	150			4	5	0	1	4	110	80	5	2011	0	0	4	3	3	1	2	2	3	3	3		1	2	2	1	32		4	1	1	0	6	6	1	2	2	1	10	10
HGR VIRUN	39	2	6	1	2	1	78	160			5	9	3	1	5	90	60	8	2012	0	0	3	3	3	3	3	2	3	3	3		1	1	3		37		1	1	1	0	8	8	1	2	2	1	10	10
HGR VIRUN	20	1	3	8	1	1	65	157			0	1	0	1	0	110	60			0		4	2	3	1	1	3	3	3	3		2	2	4			1	1	1	1	0	17	17	1	3	2		9	10
HGR VIRUN	24	2	5	4	1	1	75	165			2	4	0	1	2	110	80		2012	0	0	3	3	3	1	1	3	3	3	3		2	2	2	1	34	1	1	1	1	0	2	2	1	1	2	1	7	8
HGR VIRUN	35	2	5	8	1	1	93	180			6	7	0	2	6				2012	1	0	4	3	3	3	3	3	3	3	3		2	2	4		32	1	1	1	1	0	10.7	10.7	2	1	2	1	10	10
HGR VIRUN	22	2	5	8	1	1	80	160			2	3	0	1	2	120	70	12	2013	0	0	3	2	2	2	2	2	2	3	3		1	1	3		35	2	2.4	3	1	0	3.7	3.7	1	2	2	1	8	9
HGR VIRUN	18	2	1	8	5	1	65	158			0	1	0	2	0					0			3	3	3	3	3	3	3	3		1	2	2	1	29	1	1	1	0	8	8	8	1	2	2	1	10	10
HGR VIRUN	22	2	5	1	1	1	70	159			0	2	1	1	0	150	80			0	0	6	2	2	2	2	2	2	3	3		2	2	2	1	32	1	1	1	1	0	16	16	1	1	2	1	9	9
HGR VIRUN	33	2	7	1	1	1	79	168			1	2	0	2	1				2013	1	0	4	1	3	1	2	2	3	3	3		2	1	3		31	1	1		1	0	17	17	1	4	2	1	10	10
HGR VIRUN	16	1	4	1	6	1	53	148			0	1	0	2	0					0	0	4	1	1	1	1	3	3	3	3	1km	1	2	2	1	33	1	1	1	1	0	8	8	1	4	2	1	10	10
HGR VIRUN	25	2	5	1	1	1	62	147			2	3	0	1	2	90	70	7	2012	2	0	8	1	1	1	1	3	3	3	3	1,5km	1	1	3		29	1	1	1	1	0	10	10	1	1	2	1	8	9
HGR VIRUN	30	2	3	8	1	1	63	160			5	6	0	1	5	104	60	3	2013	0	0	3	1	1	1	1	2	3	3	3	1km	1	2	2	1	35	1	2	1	4	5	4	4	1	1	1	1	8	9
HGR VIRUN	22	2	2	1	5	1	59	153			0	1	0	1	0	100	60			0	0	6	1	1	1	1	2	3	3	3	1km	1	2	4		31	1	1	1	1	1	12	12	1	4	2	1	8	10
HGR VIRUN	23	2	4	8	5	1		156			0	1	0	2	0					0	0	3	1	1	1	1	3	3	3	3	1,5km	1	2	2	1	36	1	1	1	1	0	8	8	1	2	2	1	9	10
HGR VIRUN	32	2	5	1	6	2	69	148			5	6	0	2	5			5	2013	2	0	4	1	1	1	1	2	3	3	3	1,5km	1	2	4		33	1	1	1	1	0	10.17	10.17	1	2	2	1	9	10
HGR VIRUN	32	2	5	1	1	1	64	157			1	2	0	1	1	100	70	10	2012	1	0	2	1	1	1	1	1	3	3	3	0,5km	1	2	2	1	32	1	1	1	1	0	8.1	8.1	1	2	2	1	9	10
HGR VIRUN	26	2	1	8	5	2	58	156	2	2	3	4	0	1	3	141	70			0	0	0	1	1	1	1	3	3	3	3	3km	1	2	2	1	34	1	1	1	1	0	8.16	8.16	1	1	2	1	4	5
HGR VIRUN	19	2	4	9	1	1	61	152			1	2	0	1	0	100	70	8	2013	0	0	3	1	1	1	1	2	3	3	3	1,5km	1	1	4		30	1	1	1	1	0	2	2	1	1	2	1	10	10
HGR VIRUN	26	2	3	1	1	1	69	152			0	1	0	1	0	110	80			0	0	4	1	1	1	1	2	3	3	3	0,5km	1	1	4		33		1	1	1	0	17	17	1	4	2	1	10	10
HGR VIRUN	18	2	3	5	1	1	54	144			0	1	0	1		100	60			0	0	2	2	2	2	2	3	3	3	3			2	4		27	1	1	1	1	0	16	13	1	4	2	1	5	7
HGR VIRUN	17	2	4	1	1	1	85				0	1	0	1	0	90	60			0		5	1	1	1	1	2	3	3	3	1,5km	1	2	2	1	35	1	1	1	4	5	8	7	1	2	1	1	9	10
HGR VIRUN	22	2	4	1	1	1		148	2		0	1	0	1	0	100	60			0	0	5	2	2	1	1	2	3	3	3	1km	1	2	2	1	33	1	1	1	1	0	16	16	1	2	2	1	9	10
HGR VIRUN	23	2	4	4	1	1	57	156			2	3	0	1	2	130	80	4	2013	2	0	4	2	2	2	2	2	3	3	3	1km	1	2	2	1	34	1	1	1	1	0	8	8	1	1	2	1	10	10
HGR VIRUN	26	2	5	9	1	2	88	163		2	2	3	0	1	2	113	60		2010	0	0	3	3	3	3	3	2	3	3	3	5km	1	2	2	1	31	1	2	1	1	0	12	12	1	1	2	1	10	10
HGR VIRUN	29	2	5	1	1	1	72	160			0	1	0	1	0	100	60			0	0	6	2	2	1	2	2	3	3	3	0,5km	1	2	2	1	29	1	1	1	1	0	12	12	1	2	2	1	10	10
HGR VIRUN	34	2	5	1	1	1	64.4	159			5	6	0	1	5	100	60		2010			5	2	2	2	2	2	3	3	3	2,5km	1	2	2	1	33	1	1	1	1	0	6	6	1	1	2	1	10	10
HGR VIRUN	29	2	5	1	1	1	87.5	163			1	2	0	1	1	100	60		2011	0		6	1	2	1	2	2	3	3	3	2,5km	1	2	2	1	31	1	1	1	1	0	8	8	1	2	2	1	9	10
HGR VIRUN	37	2	1	8	5	2	78	159			7	12	4	1	7	90	50			0	0	2	3	3	3	3	3	3	3	3	35km	2	2	2	1	40	1	2	1	1	0	2	16	1	1	2	1	5	6
HGR VIRUN	30	2	5	5		1	63	150			3	4	0	1	3	90	50		2012	0	0	2	1	2	1	2	2	3	3	3	2km	1	1	3		33	1	1	1	1	0	12	12	1	4	2	1	10	10
HGR VIRUN	24	2	5	3	1	1	69	160			3	4	0	1	3	90	60	1	2012	0	0	6	3	3	2	2	2	3	3	3	2km	1	2	2	1	34	1	1	1	1	0	11	16	1	2	2	1	8	10
HGR VIRUN	30	2	5	1	1	1					1	2	0	1	2	100	50		2011	1	0	4	3	3	3	3	3	3	3	3	2,5km	1	1	3		30	1	1	1	1	0	8	8	1	1	2	1	10	10
HGR VIRUN	28	2	5	3	1	1	83	160			5	7	1	1	4	120	60			1	0	3	2	2	2	2	2	3	3	3	2,5km	1	2	2	1	33	1	1	1	1	0	17	17	1	1	2	1	4	7
HGR VIRUN	28	2	5	1	1	1	89	163	2	2	1	3	1	2	0					0	0	0	3	3	3	3	3	3	3	3	3km	1	2	2	1	37	1	1	1	1	0	17	17	1	1	2	1	10	10
HGR VIRUN	29	2	5	1	1	1	86	160			2	3	0	1	2	100	50		2012	1	0	5	1	2	1	2	2	3	3	3	0,5km	1	1	3		33	1	1	1	1	0	16	16	1	1	2	1	6	8
HGR VIRUN	17	1	4	8	6	1	60	149	5	5	0	1	0	1	0	114	70			0	0	4	2	2	1	2	2	2	3	3		1	1	3		28		1	1	1	0	8	8	1	1	2	1	8	9
HGR VIRUN	39	2	7	1	2	1	71	164			2	4	1	1	2	121	80		2007	1	1	4	1	1	1	1	2	3	3	3	1,5km	1	1	3		34	1	1	1	1	0	15	15	1	1	1	2	9	10
HGR VIRUN	31	2	5	1	1	1	78	160			4	6	1	1	4	130	80		2010	1	0	1	2	1	2	2	2	3	3	3	2,5km	1	1	3		31	1	1	1	1	0	16	16	1	1	2	1	4	6
HGR VIRUN	39	2	5	5	1	1	78	170			8	10	1	2	8			7	2012	1	0											2	2	4		38	1	1	1	1	0	8	8	1	1	2	1	9	10
HGR VIRUN	18	1	3	1	4	1	78	174			0	1	0	2	0					0	0	5	3	3	3	3	2	3	3	3		2	1	3		30	1	1	1	1	0	17						8	10
HGR VIRUN	22	2	5	3	1	1	69	159			2	3	0	2	2			8	2013	0	0	4	3	3	3	3	3	3	3	3		2	2	4		34	1	1	1	1	0	10	10	1	1	1	1	10	10
HGR VIRUN	27	2	4	1	1	1	67	160			2	3			3			10	2012	1		5	3		2		2		3			2	1	3	1	38	1	1	1	1	0	8	9	1	2	2	1	8	10
HGR VIRUN	21	2	5	5	1	1	76	159			1	2	0	2	1			9	2012	1	0											2	2	4		28	1	1	1	1	0	10	10	1	1	2	1	10	10
HGR VIRUN	25	2	5	8	1	1	79	168			1	2	0		1				2012	1	0											2	2	2		32	1	1	1	1	0	18	18	1	1	2	1	10	10
HGR VIRUN	32	2	5	1	1	1	70	169			0	1	0	1	0	110	70			0	0	5	1	3	1	2	3	3	3	3		2	1	1	2	34	1	1	1	1	0	17	17	1	4	2	1	10	10
HGR VIRUN	18	1	3	5	1	1	67	151			0	1	0	2	0					0	0											2	2	2	2	37	1	1	1	1	0	8	8	1	2	2	1	10	10
HGR VIRUN	25	2	3	1	1	1	71	169			3	4	0	2	3				2012	3	0											2	2	4		32	1	1	1	1	0	10	10	1	1	2	1	8	8
HGR VIRUN	20	2	1	8	1	2	58	144			1	2	0	1	1	110	62		2013	1	0	3	2	2	2	2	2	3	3	3	35km	1	2	2	1	35	1	1	1	1	0	8	8	1	1	2	1	9	10
HGR VIRUN	25	2	5	1	1	1	80	161			2	3	0	1	2	120	70		2011	2	0	3	1	2	1	2	2	3	3	3	1,5km	1	1	3		32	1	1	1	1	0	10	10	1	2	2	1	6	7
HGR VIRUN	25	2	5	1	1	1	86.5	164			2	3	0	1		100	70		2011	0	0	4	3	3		3	2	3	3	3	1,4km	1	1	3		32	1	1	1	1	0	12	12	1	2	2	1	9	10
HGR VIRUN	22	2	1	8	1	2	78	158			2	3	0	1	1	100	60			0	0	2	2	2	1	2	2	3	3	3	15km	1	2	2	1	32	1	1	1	1	0	17	17	1	4	2	1	6	9
HGR VIRUN	23	2	5	3	1	1	62	156			2	3	0	1	2	100	70		2011	2	0	3	3	3	3	3	2	3	3	3	1km	1	1	3		37	1	1	1	1	0	8	8	1	1	2		9	10
HGR VIRUN	28	2	5	1	1	1	72	162			2	3	0	1	2	80	60		2011	0	0	3	3	3	3	3	2	3	3	3	1,5km	1	1	3		30	1	1	1	1	0	16	16	1	2	2	1	6	8
HGR VIRUN	19	1	4	1	6	1	60	158			0	1	0	1	0	132	70			0	0	3	2	2	2	2	2	3	3	3	3km	1	1	3		34	1	1	1	1	0	8	8	1	4	2	1	8	9
HGR VIRUN	34	2	3	8	1	1	85	162			3	4	0	1	3	120	70		2006	0	0	5	2	3	1	2	1	3	3	3	2km	1	1	3		37	1	1	1	1	0	8	8	1	2	2	1	9	10
HGR VIRUN	30	2	1	3	1	1	95	165			2	5	2	1	2	100	80			2	0	4	3	3	3	3	3	3	3	3	2,5km	1	2	2	1	38	1	1	1	1	0	17	17	1	1	2	1	9	10
HGR VIRUN	25	2	1	8	1	2	68	156			2	5	2	2	2					2	0	3	3	3	3	3	3	3	3	3	35km	1	2	2	1	30	1	1	1	1	0	1	1					10	10
HGR VIRUN	25	2	1	1	1	1	72	160			0	1	0	1	0	90	55			0	0	3	1	2	1	2	2	3	3	3	2km	1	1	3		28	1	1	1	1	0	12	12	1	2	2	1	10	10
HGR VIRUN	15	1	3	3	6	1	52	148			0	1	0	1	0	100	60			0	0	5	1	2	1	2	2	3	3	3	2km	1	1	3		33	1	1	1	1	0	8	8	1	2	2	1	10	10
HGR VIRUN	30	2	5	1	1	1	58	147		5	2	5	2	2	1			11	2012	2	0	0	3	3	3	3	3	3	3	3	1km	1	1	3		28	1	1	1	1	0	10	10	1	1	2	1	8	10
HGR VIRUN	27	2	5	1	1	1	72	158			1	2	0	1	1	90	50		2012	1	0	3	1	2	2	2	2	3	3	3	2km	1	1	3		27	1	1	1	1	0	12	12	1	1	1	1	10	10
HGR VIRUN	20	2	5	9	1	1	65	172			0	2	1	1	0	110	70			0	0	3	1	2	1	2	2	3	3	3	1km	1	1	3		32	1	1	1	1	0	17	17	1	2	2	2	8	10
HGR VIRUN	26	2	5	5	1	1	59	152			0	2	1	1	0	100	50			0	0	4	1	2	1	2	2	3	3	3	1,5km	1	1	3		30	1	1	1	1	0	17	9	1	2	2	1	10	10
HGR VIRUN	30	2	5	1	1	1	89	162			5	6	0	1	5	100	60		2012	1	0	5	1	2	2	2	2	3	3	3	1,5km	1	2	2	1	30	1	1	1	1	0	10	6	1	1	2	1	10	10
HGR VIRUN	39	2	5	1	1	1	92	170			4	5	0	1	4	100	70		2012	4	0	2	2	2	2	2	2	3	3	3	1,5km	1	1	3		33	1	1	1	1	0	10	10	1	1	2	1	10	10
HGR VIRUN	29	2	5	1	1	1	80	153			2	3	0	1	2	90	70		2009	0	0	5	2	2	1	2	2	3	3	3	1,5km	1	2	2	1	31	1	1	1	1	0	8	8	1	1	2	1	10	10
HGR VIRUN	23	2	1	8	5	2	62	154		2	4	5	0	1	4	100	50		2012	1	0	3	2	2	1	2	2	3	3	3	5km	1	2	2	1	31	1	1	1	1	0	16	16	1	1	2	1	8	9
HGR VIRUN	34	2	5	1	1	1	78	162			4	5	0	1	4	100	60		2010	4	0	3	1	2	2	2	2	3	3	3	1km	1	1	3		36	1	1	1	1	0	10	10	1	1	2	1	10	10
HGR VIRUN	36	2	5	1	1	1	83.5	162			1	3	1	1	1	90	60		2012	1	0	4	3	3	3	3	3	3	3	3	1km		1	3		35	1	1	1	1	0	8	8	1	1	2	1	10	10
HGR VIRUN	19	1	4	1	6	1	58.5	150			0	1	0	1	0	100	60			0	0	4	1	2	1	2	2	3	3	3	1km	1	2	2	1	35	1	1	1	1	0	8	8	1	4	2	1	10	10
HGR VIRUN	24	2	3	1	1	1	70	156			1	2	0	1	1	120	80		2012	0	0	3	2	2	2	2	2	3	3	3	1,5km	1	1	3		25	1	1	1	1	0	2	16	1	4	2	2	6	8
HGR VIRUN	20	2	5	1	1	1	65	160			1	2	0	2	1			8	2012	1	0	0	3	3	3	3	3	3	3	3	2km	1	1	3		32	1	1	1	1	0	12	2	1	4	2	1	10	10
HGR VIRUN	28	2	5	1	1	1	71.5	168			5	6	0	1	5	110	60		2012	0	0	3	1	2	1	2	2	3	3	3	1,5km	1	2	2	1	33	2	1	1	1	0	4	17	1	4	1	1	6	8
HGR VIRUN	18	2	5	1	1	1	65	155			0	1	0	1	0	100	70			0	0	5	2	2	2	2	2	3	3	3	1km	1	1	3		30	1	1	1	1	0	16	8	1	2	1	1	8	9
HGR VIRUN	25	2	5	1	1	1	78.5	166			2	3	0		2	110	70	1	2013	0	0	4	2	2	2	2	2	3	3	3	2km	1	2	2	1	33	1	1	1	1	0	17	17	1	2	1	1	10	10
HGR VIRUN	28	2	5	1	1	1	59	160			0	1	0	1	0	90	60			0	0	1	1	2	1	2	2	3	3	3	1km	1	1	3		34	1	1	1	1	0	16	16	1	2	2	1	6	8
HGR VIRUN	32	2	5	1	1	1	60	156		5	2	3	0	1	2	100	70	8	2011	1	0	3	2	3	1	2	1	3	3	3	2km	1	2	2	1	28	1	2	1	1	0	7	8	1	2	1	1	8	10
HGR VIRUN	21	2	5	8	1	1	68	154			1	2	0	2	1				2012	1	0	0	3	3	3	3	3	3	3	3	1,8km	1	2	2	1	35	1	1		1	0	8	8	1	1	2	1	10	10
HGR VIRUN	36	2	5	1	1	1	89	160		5	10	11	0	1	10	110	80		2013	2	0	2	1	2	1	2	2	3	3	3	1km	1	1	3		40	1	1	1	1	0	12	12	1	1	2	1	10	10
HGR VIRUN	21	2	5	3	1	1	60	154			0	1	0	1	0	100	50			0	0	4	2	2	2	2	2	3	3	3	1km	1	1	3		30	1	1	1	1	0	8	8	1	2	2	1	10	10
HGR VIRUN	30	2	5	3	1	1	90	163			8	9	0	1	7	90	50		2013	1	0	2	2	2	1	2	2	3	3	3	1km	1	2	2	1	30	1	1	1	1	0	11	11	3	1	2	1	8	10
HGR VIRUN	30	2	5	3	1	1	84	163			6	9	2	1	6	90	60	1	2013	2	0	5		2	2	2	2	3	3	3	1,5km	1	2	2	1	1	1	1	1	1	0	15	15	1	1	2	1	10	10
HGR VIRUN	30	2	5	1	1	1	73	162			4	5	0	1	3	80	40			3	0	3	2	2	2	2	2	3	3	3	1km	1	1	3		30	1	1	1	1	0	10	10	1	4	2	1	10	10
HGR VIRUN	35	2	5	1	1	1	90	163		2	3	4	0	1	3	140	92		2013	3		3	2	2	1	2	2	3	3	3	1km	1	1	3		32	1	1	1	1	0	10	10	1	1	2	1	10	10
HGR VIRUN	28	2	5	1	1	1	75	160			0	1	0	1	0	80	70			0	1	4	1	2	2	2	2	3	3	3	1km	1	2	2	1	1	1	1	1	1	0	8	8	1	2	2	1	10	10
HGR VIRUN	16	1	4	1	6	1	60	154			0	1	0	1	0	110	90			0	0	4	2	2	2	2	2	3	3	3	1,5km	1	1	3		31	1	1	1	1	0	6	6	1	4	2	1	10	10
HGR VIRUN	28	2	5	9	1	1	83	164			3	4	0	1	3	120	100		2012	1	0	4	1	2	2	2	2	3	3	3	1,5km		2	2	1	35	1	1	1	1	0	12	12	1	4	1	1	9	10
HGR VIRUN	33	2	1	8	5	2	69	154			10	11	0	1	10	110	70		2013	0	0	2	2	2	3	2	2	3	3	3	33km	2	2	2	2	33	1	1	1	4	0	1	1	1	1	2	1	0	0
HGR VIRUN	19	2	3	1	1	1	62	153			0	1	0	1	0	100	60			0	0	6	2	2	1	2	2	3	3	3	1km	1	1	3		37	1	1	1	1	0	8	8	1	1	2	1	10	10
HGR VIRUN	36	2	5	1	1	1	84	160			4	5	0	1	4	100	60		2012	1	0	3	2	2	1	2	2	3	3	3	1km	1	1	3		33	1	1	1	4	0	17	17	1	1	2	1	0	0
HGR VIRUN	15	1	1	8	5	2	59	149			0	1	0	2	0					0	0	0	2	2	2	2	3	3	3	3	10km	2	2	2	2	32	1	1	1	4	0	1	2	1	4	2	1	8	10
HGR VIRUN	21	2	5	3	1	1	72	156			1	2	0	1	1	119	69		2013	0	0	1	2	2	2	2	2	3	3	3	3km	1	2	2	1	33	1	1	1	4	0	17	17	1	2	2	1	10	8
HGR VIRUN	37	2	5	1	1	1	79	170			3	5	1	1	3	80	60	4	2012	3		4	1	1	2	3	3	3	3	3		1	1	4		32	1	1	3	1	1	15	15	1	2	2	1	10	10
HGR VIRUN	17	1	4	4	6	1	60	152			0	1	0	1	0	100	60			0	0	1	2	2	1	2	2	3	3	3	2km	1	1	3		32	1	2	1	1	0	7	7	1	1	2	1	10	10
HGR VIRUN	23	2	3	1	1	1	60	149			1	2	0	1	1	116	71	5	2011	1	0	3	2	3	2	2	2	2	2	2		1	2	2	1	33	1	1	3	1	0	10	16	1	2	2	1	10	10
HGR VIRUN	20	2	4	1	1	1	65	150			0	2	1	1	0	118	74			0	0	2	1	1	1	2	2	2	2	2		1	2	2	1	40	2	1	1	1	0	14	14	1	2	2	1	8.8	9.9
HGR VIRUN	25	4	1	1	1	1	80	160			1	2	0	1	1	11	60	7	2011	1	0	6	2	2	1	2	2	2	3	3		1	2	4		31	1	1	1	1	0	10	10	1	1	2	1	10	10
HGR VIRUN	22	2	3	1	1	1	60	158			0	1	0	1		100	60			0	0	6	1	1	1	1	2	2	2	2		1	2	2	1	35	1	1	1	1	0	12	12	1	2	2	1	7	9
HGR VIRUN	26	2	6	3	1	1	73	170			0	1	0	1	0	100	60			0	0	4	2	2	2	2	2	2	2	2		1	1	3		35	1	1	1	1	0	9	9	1	2	2	1	9	10
HGR VIRUN	26	2	6	4	1	1	59	140			2	4	1	1	2	110	70	8	2013	2	0	4	1	1	1	2	2	2	2	2		1	1	3		30		1	1	1	0	10	11	1	1	2	1	8	8
HGR VIRUN	38	2	7	1	1	1	91	180		2	7	10	2	1	7	110	60	10	2012	0	0	6	1	1	2	2	2	2	2	2		1	1	1	1	32	1	1	1	1	0	15	15	1	1	2	1	10	10
HGR VIRUN	24	2	5	5	1	1	68	156			2	3	0	1	2	128	63		2012	0	0	3	3	3	3	3	3	3	3	3	2km	1	2	2	1	33	1	1	1	4	0	11	11	1	1	1	1	0	0
HGR VIRUN	30	2	5	9	1	1	69	158			3	4	0	1	3	98	56		2012	1	0	4	3	3	3	3	3	3	3	3	1,5km	1	1	3		35	1	1	1	1	0	17	17	1	1	2	1	9	10
HGR VIRUN	20	2	5	1	1	1	61	152			1	2	0	1	1	100	70		2012	1	0	4	1	2	2	2	2	3	3	3	2km	1	1	3		32	1	1	1	1	0	10	10	1	4	2	1	10	10
HGR VIRUN	28	2	5	1	1	1	75.5	162			3	4	0	1	3	110	70		2011	3	0	4	2	2	1	2	2	3	3	3	1km	1	1	3		31	1	1	1	1	0	10	10	1	1	2	1	10	10
HGR VIRUN	30	2	3	1	1	1	74.4	160			0	1	0																				1	3		37	1	1	1	1	0	8	8	1	4	2	1	10	10
HGR VIRUN	22	2	5	4	1	1	64.5	152			3	4	0	1	3				2009	0	0	5	3	3	3	3	2	3	3	3	1,5km	1	2	2		31	1	1	1	1	0	10	10	1	1	2	1	8	10
HGR VIRUN	27	2	5	4	1	1	55				4	6	1	1	4	134	82			0	0	4	3	3	3	2	2	3	3	3	5km	2	2	4	2	31	1	1	1	1	0	12						9	10
HGR VIRUN	18	1	4	1	1	2					0	1	0	1		119	73						3	3	1	2			3	3	3km	2	2	4	2	34	1	1	1	1	0	8	8	3	2	2	1	8	9
HGR VIRUN	23	3	2	5	1	1	64				2	3	0	1	2	137	74			0	0	4	3	3	1	2	2	3	3	3	1km	2	2	4	2	1		1	1	1	0	0	3					10	10
HGR VIRUN	15	1	3	9	1	1					0	1	0	1		110	70			0	0	1	3	3	3	3	3	3	3	3		2	2	4	2	28	1	1	1	1	0	17	17	3	4	2	1	8	9
HGR VIRUN	42	2	4	9	1	2	57				6	8	1	1	6	138	79			2	0	4	3	3	1	2	2	3	3	3	1,5km	2	2	4	2	33	1	1	1	1	0	16	17	1	2	2	1	9	10
HGR VIRUN	20	2	5	1	1	1	59	156			1	2	0	1	1	90	60		2011	1	0	3	3	3	3	3	3	3	3	3	1,8km	1	1	3		28	1	1	1	1	0	8	8	1	2	2	1	8	10
HGR VIRUN	25	2	5	1	1	1	59	160		5	1	2	0	1	1	120	80			1	0	4	3	3	3	3	3	3	3	3	1,5km	1	2	2	1	32	1	1	1	1	0	8	8	1	4	1	1	10	10
HGR VIRUN	32	2	1	8	5	2	68	159			5	6	0	1	5	120	70			0	0	2	2	2	2	1	2	3	3	3	15km	1	2	2		46	2	2.1	1	4	7	4	17	1	1	2	1	2 et4	10 et2
HGR VIRUN	19	1	4	1	6	1	60	158			0	1	0	1	0	110	70			0	0	6	2	2	1	2	2	3	3	3	1,4km	1	1	3		32	1	1	1	1	0	8	8	1	2	2	1	10	10
HGR VIRUN	24	2	1	2	2	1	97	146			2	3	0	1	2	119	84		2011	2		2	3	3	1	2	2	3	3	3	1,5km	1	1	3		31	1	1	1	1	0	8	8	1	1	2		10	10
HGR VIRUN	23	2	5	5	1	1	62	154			1	2	0	1		100	60		2013	1	0	3		2	2	2	2	3	3	3	1,5km	1	1	3		34	1	1	1	1	0	12	12	1	1	2	1	10	10
HGR VIRUN	33	2	5	1	1	1	69	158			3	4	0	1	3	90	60			0	0	4	2	3	2	2	2	3	3	3	1,5km	1	1	3		30	1	1	1	1	0	6	6	1	4	2	1	10	10
HGR VIRUN	17	2	4	3	6	1	57	152			1	2	0	1	1	80	50		2012	0	0	2	3	3	3	3	3	3	3	3	1,8km	1	2	2	1	28	1	1	1	1	0	12	12	1	2	2	1	10	10
HGR VIRUN	20	2	3	1	1	1	57.5	148			0	1	0	1	0	100	50			0	0	3	1	2	2	2	2	3	3	3	1km	1	2	2	1	30	1	1	1	4	0	11	5	1	1	2	1	6	8
HGR VIRUN	26	2	4	3	1	1	69	154			4	5	0	1	4	120	60		2012	1	0	3	2	2	1	2	2	3	3	3	1km	1	1	3		26	1	1	1	1	0	12	12	1	1	2	1	10	10
HGR VIRUN	27	2	5	1	1	1	68	155			3	4	0	1	3	100	60	7	2013	3	0	3	1	1	2	1	2	2	2	2		1	1	1	1	30	1	1	3	1	0	10	10	1	1	2	1	10	10
HGR VIRUN	38	2	5	6	1	1	80	170			4	5	0	1	4	110	80	12	2010	0	0	3	1	1	2	2	2	3	3	3		1	1	4		36		1	1	1	0	8	8	1	2	2	1	10	10
HGR VIRUN	25	2	5	1	1	1	60	149			1	2	0	1	1	80	50	5	2014	1	0	4	2	2	2	1	2	2	3	3		1		4		33		1	1	1	0	10	10	1	2	2	1	10	10
HGR VIRUN	28	2	5	5	6	1	63	156			0	1	0	1	0	120	70			0	0	1	3	3	3	3	3	3	3	3	2km	1	2	2	1	33	1	1	1	1	0	8	8	1	1	2	1	9	10
HGR VIRUN	23	2	5	1	1	1	53	159			1	2	0	1	1				2013			7	2	2	1	2	2	3	3	3	3km	1	1	3		35	1	1	1	1	0	10	10	1	1	2	1	10	10
HGR VIRUN	36	2	1	8	1	1	90	158			7	11	3	2	7					0		0	2	2	3	3	3	3	3	3	2km	1	1	3		33	1	2	1	1	0	7	9	1	2	2	1	10	10
HGR VIRUN	22	2	1	8	1	1	67	158			4	5	0	2	4					1	0	0	2	2	2	2	3	3	3	3	3km	1	2	2	1	34	1	1	1	4	0	10	10	1	1	2	1	4	6
HGR VIRUN	32	2	1	5	1	1	79	152			2	4	1	1	2	120	70		2013	2	0	3	2	2	2	2	2	3	3	3	4km	2	1	3	2	29		1	1	1	0	2	2	1	1	2	1	10	10
HGR VIRUN	36	2	5	1	1	1	70	162			4	8	3	1	4	100	60		2009	2		4	2	2	1	2	2	3	3	3	3km	1	1	3		32	1	1	1	1	0	10	10	1	1	2	1	6	7
HGR VIRUN	27	1	1	3	1	1	68	157			1	2	0	1	1			3	2011	1	0	2	2	1	2	1	1	3	3	3	2km	1	1	3		34	1	1	1	1	0	8	8	1	1	2	1	9	10
HGR VIRUN	15	1	4	1	6	1	55	149			0	1	0	1	0	100	60			0	0	2	2	2	2	1	2	3	3	3	2km	1	2	2		33	1	1	1	1	0	8	8	1	4	2	1	10	10
HGR VIRUN	33	2	7	8	4	1	68	162			5	6	0	1	4	120	70			0	0	4	1	1	2	2	1	3	3	3	2km	1	2	2	1	33	1	1	1	1	4	16	16	1	1	2	1	6	7
HGR VIRUN	27	2	7	1	4	1	82	160			2	3	0	1	2	113	70	1	2013	2	0	4	2	2	2	2	2	3	3	3	1km	1	1	3		31	1	1	1	1	0	10	10	1	1	2	1	10	10
HGR VIRUN	26	2	5	3	1	1	90	152			0	1	0	1	0	120	70			0	0	6	1	1	2	2	2	3	3	3	1,5km	1	1	3		36	1	1	1	1	0	8	8	1	2	2	1	9	10
HGR VIRUN	26	2	5	5	1	1	68	156			4	5	0	1	4	110	70		2009	0	0	4	1	1	1	2	2	3	3	3	3km	2	1	3		29	1	1	1	4	0	11	11	1	2	2	1	9	10
HGR VIRUN	21	1	4	1	1	1	68	160			2	4	1	1	2	124	66			0	0	4	3	3	1	2	2	3	3	3	1,5km	1	2	2	1	40	1	1	1	1	0	17	17	1	2	2	1	8	9
HGR VIRUN	26	2	4	1	1	1	63	159			1	2	0	1	1	120	90			0	0	4	3	3	1	2	2	3	3	3	1,5km	2	2	2	1	32	1	1	1	1	0	12	12	1	2	2	1	10	10
HGR VIRUN	14	1	3		6	1	56	148			0	1	0	1	0	119	72			0	0	3	3	3	3	3	3	3	3	3	2km	1	2	2		29	1	1	1	1	0	17	17	1	4	2	1	10	10
HGR VIRUN	23	3	2	5	1	1	64	162			2	3	0	1	2	137	74			0	0	4	3	3	1	2	2	3	3	3	1km	2	2	4	2	1	1	1	1	1	0	3	3	1	2	2	1	10	10
HGR VIRUN	27	2	5	4	1	1	55	158			4	6	1	1	4	134	82			0	0	4	3	3	3	2	2	3	3	3	5km	2	2	2	2	31	1	1	1	1	0	12	12	1	4	2	1	8	10
HGR VIRUN	18	1	3	1	4	1	78	174			0	1	0	2	0					0	0	5	3	3	3	3	2	3	3	3	17km	2	1	3		30	1	1	1	1	0	17	17	1	2	2	1	8	10
HGR VIRUN	28	2	3	1	1	1	72	159			4	5	0	1	4	128	70		2012	4	0	4	2	2	1	2	2	3	3	3	1km	1	1	3		30	1	1	1	1	0	10	10	1	1	2	1	8	9
HGR VIRUN	25	1	4	1	6	1	69	150			1	2	1	2	0					0	0	0	3	3	3	3	3	3	3	3	3,5km	1	1	3		29	1	1	1	1	0	8	8	1	2	2	1	10	10
HGR VIRUN	37	2	4	1	1	1	85	165			9	10	0	1	8	130	80			1	0	4	3	3	1	2	2	3	3	3	2km	1	2	2	1	34	1	1	1	1	0	17	17	1	1	2	1	8	8
HGR VIRUN	21	1	3	1	1	2	54	147			1	2	0	1	1	130	82			1	0	3	3	3	1	2	2	3	3	3		2	2	2	2	28	1	1	1	1	0	8	8	1	1	2	1	6	7
HGR VIRUN	23	1	5	3	4	1	59	162			0	1	0	1	0	122	67			0	0		2	2	1	2	2	3	3	3	0,5km	1	1	3		30	1	1	1	1	0	5	5	1	2	2	1	8	10
HGR VIRUNGA	19	2	2	3	1	1	56				0	1	0	1	0	110	70			0	0	5	3	3	1	2	2	3	3	3	2	2	1	3		32	1	1	3	1	0	16	16	1	1	2	1	6	9
HGR VIRUNGA	31	2	4	9	1	1	59	145			0	1	0	1	0	120	70					4	3	3	2	2	2	3	3	3		2	2	4	2	29	1	1	1	1	0	17	17	1	4	2	1	10	10
HGR VIRUNGA	34	2	1	1	1	1	82	161			4	5	0		4					0	0	4	3	3	1	2	2	3	3	3	3	2	2	2	2	39		2	1	1	0	7	7	1	2	2	1	9	9
HGR VIRUNGA	20	1	2	9	1	1	60	148			0	1	0	1	0	125	71			0	0	6	3	3	1	2	2	3	3	3	2	2	1	4	2	31	1	1	1	1	0	17	17	1	2	2	1	10	10
HGR VIRUNGA	23	1	4	1	6	2	68	142			0	2	1	1	0	100	70			0	0	5	3	3	1	3	2	3	3	3	2	2	1	4	2	33	1	1	1	1	0	16	16	1	4	2	1	7	8
HGR VIRUNGA	27	2	4	9	1	1	64	160			2	3	0	1	2	90	50			1	0	5	3	3	1	2	2	3	3	3	1.5	2	1	4	2	33	1	1	1	1	0	17	17	3	1	2	2
HGR VIRUNGA	30	1	1	1	1	1	54	152			4	5	0	1	2	113	73			0	0	4	3	3	1	1	2	3	3	3	1.5	2	2	4	2	38	1	1	1	1	0	8	8	1	4	2	1	10	10
HGR VIRUNGA	32	1	4	9	1	1	57	154		2	5	6	0	1	5	142	89			0	0	4	3	3	1	1	2	3	3	3	1.5	2	1	4	2	28	1	1	1	1	0	8	8	1	1	2	1	10	10
HGR VIRUNGA	25	2	5	1	1	1	74.5	150			1	2	0	2	2	126	80	juin	2014	1		6	3	3	1	2	2	3	3	3		2	2	4		29	1	1	3	1	0	10	10	1	3	2	1	10	10
HGR VIRUNGA	26	2	3	1	1	1	65	160			0	1	0	2	0							4	3	3	2	2	3	3	3	3		2	2	4	1	25	1	1	1	1	0	16	16	1	2	2	1	6	8
HGR VIRUNGA	28	2	5	1	1	1	59	156			0	1	0	2								5	2	2	1	2	3	3	3	3		2	2	4		30	1	1	1	1	0	17	17	1	4	2	1	9	10
HGR VIRUNGA	22	2	3	1	1	1	67	168			1	2	0	1	1	110	60		2012	1		3	3	3	3	3	3	3	3	3		2	2	4		28	1	1	1	1	0	2	2	1	2	2	1	10	10
HGR VIRUNGA	20	2	3	1	1	1	68	157			0	1	0	1	0	100	60		2013			3	3	3	3	3	3	3	3	3		2	2	2	1	31	1	1	1	1	0	12	12	1	2	2	1	6	8
HGR VIRUNGA	25	2	5	1	1	1	52	153			1	1	0	1	2	100	70	novembre	2015	0	0	3	3	3	2	2	3	3	3	3		2	2	2	1				1	1	0	17	17	1	2	2	1	9	10
HGR VIRUNGA	32	2	5	1	1	1	63	160			2	5	1	1	3	100	60	avril	2013	5	3
HGR VIRUNGA	37	2	5	9	1	1	69	160			6	9	2	2	6			septembre	2012	3		5	3	3	1	3	3	3	3	3		1	1	3	1	29	1	1	3	1	0	17	17	1	1	2	1	9	10
HGR VIRUNGA	29	2	5	9	1	1	77	162		5	3	4	0	1	3	110	70	septembre	2013	1		2	3	3	2	2	3	3	3	3		2	2	4		31	1	1	1	1	0	17	17	1	2	2	1	10	10
HGR VIRUNGA	31	2	5	1	1	1	84	163			1	2	0	1	1	110	60		2013	1		5	3	3	1	2	3	3	3	3		2	2	4		32	1	1	1	1	0	16	5	1	2	2	1	9	10
HGR VIRUNGA	24	2	3	9	1	1	62.5	160			0	1	0	1	0	110	70			0	0	6	3	3	1	1	3	3	3	3		2	2	4		32	1	1	1	1	0	17	17	1	4	2	1	6	8
HGR VIRUNGA	32	2	5	1	1	1	57	1.58			3	5	0	2	3			décembre	2005	0	1	6	3	3	1	1	2	3	3	3		2	2	4	1	29	1	1	1	1	0	2	2	1	1	2	1	9	10
HGR VIRUNGA	34	2	3	1	1	1	76	167			5	6	0	1	5	120	80	avril	2015	5	3	5	3	3	1	2	3	3	3	3		2	2	4		39	1	1	1	1	0	12	12	1	4	2	1	9	10
HGR VIRUNGA	30	2	5	1	1	1	93	170			3	4	0	1	3	110	60	février	2013	3		4	3	3	1	2	2	3	3	3		2	1	3		31	1	1	3	1	0	10	10	1	1	2	1	8	10
HGR VIRUNGA	27	2	5	1	1	1	65.2	165			0	1	0	1	0	110	90			0	0	3	3	3	1	2	2	3	3	3		2	2	4		33	1	1	1	1	0	17	17	1	2	2	1	2	2
HGR VIRUNGA	20	2	3	9	1	1	69	165			2	3	1	2	1				2013	0	0	1	3	3	3	3	3	3	3	3		2	2	4	1	35	1	1	1	1	0	2	2	1	1	2	1	7	8
HGR VIRUNGA	28	2	5	3	1	1	67	169			0	3	2	1		120	80			0	0	4	2	2	1	2	3	3	3	3		1	2	4	1	33	1	1	1	1	0	16	16	1	2	2	1	9	10
HGR VIRUNGA	38	2	5	1	1	1	102	168		5	3	4	0	1		110	80		2010	3	1	2	2	3	1	2	2	3	3	3		2	2	4		27	1	1	1	1	0	10	10	1	1	2	1	9	10
HGR VIRUNGA	15	1	3	9	1	1	62				0	1	0	1	0	110	70			0	0	1	3	3	3	3	3	3	3	3		2	2	4	2	28	1	1	1	1	0	17	17	3	4	2	1	8	9
HGR VIRUNGA	17	1	3	1	1	1	52	145			0	1	0	1	0	134	76			0	0	3	3	3	1	2	2	3	3	3	1.5	1	2	4	2	32	1	1	1	1	0	16	16	3	2	2	1	9	10
HGR VIRUNGA	29	1	4	1	1	1	71				2	3	0	1	0	126	71			0	0	4	3	3	1	2	2	3	3	3	1	2	2	4	2	1		1	1	1	0	17	17	1	1	2	1	9	10
HGR VIRUNGA	28	2	4	1	1	1	64				1	2	0	1	0	120	80			0	0	4	3	3	1	2	2	3	3	3	1.5	1	2	4	2	36	1	1	1	1	0	3	3	1	1	2	1	7	8
CHB	36	2	4		1	1	71				11	12	0	1	8	100	80	janvier	2015	0	0	5	2	3	2	3	2	3	3	3		1	1	4		32	1	1	1	1	0	17	17	1	1	2	1
CHB	32	2	6		1	1	75.1			5	0	1	0	1	0	110	60	janvier	2015	0	0	5	3	3	3	3	2	3	3	3		1	1	4		31	1	1	1	4	0	17	17	3	1	2	1	9	10
CHB	30	2	8		6	1	62				2	3	0	1	2	110	70	janvier	2015	0	0	4	2	2	1	2	2	3	3	3		1	2	4		36	2	4	3	4	0	6	6	1	1	2	1	10	10
CHB	25	4	8		6	1			5	5	1	3	0	2	1			janvier	2014	2	0		3	3	2	3	3	3	3	3		1	1	4		34	1	4	1	7	0	17	17	3	2	2	1	8	9
CHB	30	2	8		1	1	69				4	5	0	1		90	50	janvier	2015	0	0	3	3	3	3	3	2	3	3	3		1	1	4		32	1	1	1	4	0	10	10	3	2	2	1	9	10
CHB	30	2	8		6	2					6	7	0		6			janvier	2015	0	0		3	3	3	3	2	3	3	3		2	2	2				3	3	4	0	3	3	3	1	2	1	0	0
CHB	23	4	8		6	1					0	1	0	2	0			janvier	2014	0	0		3	3	3	3	2		3	3		1	2	2		30		1	2	4	0	17	13	2	1	2	1	4	5
CHB	36	2	8		1	1	87.4				8	9	0	1	7	140	90	janvier	2015	0	0	2	3	3	3	3	2	3	3	3		1	2	4		41		1	1	4	0	8	8	3	3	2	1	8	9
CHB	17	2	8		6	1	57.7				0	1	0	2	0			janvier	2016	0	0	1	2	2	3	3	2	3	3	3		1	2	4		30	1	1	2	4	0	12	12	1	2	2	1	9	10
CHB	25	2	4		1	2					2	3	0	2	2			janvier	2016	2	0	2	3	3	3	3	3	3	3	3		2	2	2	2	24	1	1	1	4	0	16	16	1	1	2	1	7	8
CHB	36	2	8		1	1	80			5	8	9	1	1		110	80	janvier	2015	1	0	4	3	3	3	2	2	3	3	3		1	1	4		38	1	1	1	4	0	10	10	1	1	2	1	9	10
CHB	38	2	7		3	1					5	6	0	2	5			janvier	2015	0	0	4	2	3	3	3	2	3	3	3		1	1	4		34	1	1	1	4	0	17	17	1	1	2	1	8	9
CHB	17	4	1		6	2	63			5	1	2	0	2	1			janvier	2015	1	0	1	3	3	3	3	2	3	3	3		2	2	4		27	1	1	1	4	0	2	2	1	1	2	1	6	9
CHB	19	2	6		1	1	77				0	1	0	1	0	100	60	janvier	2015	0	0	3	3	3	3	3	2	3	3	3		1	1	4		33	1	1	1	1	0	17	17	1	2	2	1	10	10
CHB	36	2	1		1	1	70.4				7	8	0	1	7	90	60	janvier	2015	0	0	3	3	3	3	3	2	3	3	3		1	1	4	2	39	1	1	2	4	0	1	1	3	1	2	1	0	0
CHB	22	2	5		1	1	74				0	1	0	1	0	100	70	janvier	2015	0	0	3	3	3	2	3	2	3	3	3		1	1	4		28	1	1	1	4	0	17	17	1	2	2	1	6	8
CHB	33	2	5		1	1					7	8	0	1	7	100	60	janvier	2015	0	0	4	3	3	3	3	2	3	3	3		1	2	2	1	34	1	2	2	4	0	7	7	1	1	2	1	8	9
CHB	25	2	8		1	1					3	4	0		3								3	3	3	3	2	3	3	3		1	2	4	1	33	1	1	2	4	0	16	16	3	1	2	1	7	10
CHB	27	2	8		1	2	57				4	5	0	1	4	100	60	janvier	2015	0	0	1	3	3	3	3	3	3	3	3		2	1	4		31	1	1	2	4	0	16	16	3	1	2	1	2	1
CHB	36	2	5		1	1	79			5	9	10	1	1	7	90	60	mai	2015	1	0	5	1	3	2	3	2	3	3	3		1	1	2	1	35	1	1	2	1	0	15	15	1	1	2	1	6	8
CHB	23	2	5		1	1	65				0	1	0	1	0	100	60	janvier	2015	0	0	7	2	3	2	3	2	3	3	3		1	1	4		37	1	1	2	4	0	16	16	1	2	2	1	8	10
CHB	25	2	8		1	1					1	2	0		1			février	2015	0	1	3	3	3	3	3	3	3	3	3		1	1	4		33	1	1	1	4	0	10	10	3	1	2	1	9	9
CHB	20	2	4		1	1	72.5				1	2	0	1	1	100	60	février	2015	0	0	5	3	3	3	3	2	3	3	3		1	1	4		33		1	1	4	0	16	16	1	1	2	1	8	9
CHB	30	2	8		1	1	58				2	3	0	1	2	110	60	février	2015	2	0	3	2	2	2	2	2	3	3	3		1	1	3		31	1	1	2	1	0	17	17	1	2	2	1	9	10
CHB	17	1	8		1	2					0	1	0		0			février	2015	0	0		3	3	3	3	2	3	3	3		2	2	2	2	26	1	1	2	4	0	17	17	1	1	2	1	8	10
CHB	23	2	5		1	1					0	1	0	2	0			février	2015				3	3	3	3	2	3	3	3		1	1	4		32	1	1	1	1	0	16	16	3	1	2	1	7	8
CHB	22	2	3		6	1					1	2	0	2	1			février	2015	0	0	5	3	3	3	3	2	3	3	3			1	4		30	1	1	1	4	0	8	8	1	2	2	1	10	10
CHB	35	2	8		1	2				5	6	11	4		5			janvier	2015	3	0	5	3	3	3	3	3	3	3	3		2	1	4			1	1	1	4	0	10	10	3	1	2	1	9	10
CHB	32	2	4		6	1	59.7				6	7	1	1	5	90	60	février	2015	0	0	2	3	3	2	3	2	3	3	3		1	1	4		27	1	1	2	1	0	16	16	1	1	2	1	9	10
CHB	25	2	1		5	2				5	3	4	0		3			février	2015	3	0	3	1	3	3	3	3	3	3	3		2	1	4		29	1	1	2	1	0	10	10	1	1	2	1	9	10
CHB		2				1					4	5	0		3			février	2015	0	0		3	3	3	3	2	3	3	3		1	1	4		31	1	1	2	4	0	1	1	3	1	2	1	0	0
CHB	18	4	8		6	1					1	2	0		0			février	2015	0	0		3	3	3	3	2	3	3	3		1	1	4		29	1	1	1	4	0	11	11	3	1	2	1	4	7
CHB	16	1	4		6	1	62.8				0	1	0	1	0	120	70	février	2015	0	0	3	3	3	3	3	2	3	3	3		1	1	4		32	1	1	1	1	0	16	16	1	2	2	1	8	9
CHB	33	2	8			1					6	8	1		6			février	2015	0	0		3	3	3	3	3	3	3	3		1	1	4		35	1	1	1	1	0	16	16	3	2	2	1	8	9
CHB	25	2	8		1	1					2	3	0		2			janvier	2015	0	0		3	3	3	3	2	3	3	3		1	1	4		36	1	1	1	4	0	17	17	3	1	2	1	9	10
CHB	35	2	8		2	1	81				6	7	0	1	5	110	80	février	2015	0	0	6	3	3	3	3	2	3	3	3		1	1	4		33	1	1	1	4	0	16	16	1	1	2	1	9	10
CHB	37	2	8		1	1	70.9				5	6	0	1	5	110	70	février	2015	1	0	2	2	3	2	3	2	3	3	3		2	1	4		30	1	2	2	4	0	7	7	1	1	2	1	9	10
CHB	29	2	4		6	1				5	1	2	0		1			février	2015	1	0		3	3	3	3	2	3	3	3		1	1	4		31	1	1	1	1	0	8	8	1	1	2	1	9	10
CHB	20	2	8		1	1	70.7				0	1	0		0			février	2015	0	0	5	2	3	2	3	2	3	3	3		1	1	4		34	1	1	2	4	0	17	17	1	2	2	1	10	10
CHB	39	2	8		1	1	77.8			5	6	7	0	1	6	110	60	février	2015	0	2	3	2	3	2	3	2	3	3	3		1	1	4		35	1	1	2	4	0	17	17	1	2	2	1	10	10
CHB	33	2	8		1	1	97				5	7	1	1	5	90	60	février	2015	0	0	6	1	3	3	3	2	3	3	3		1	1	4		35	1	1	1	1	0	17	17	3	2	2	1	9	10
CHB	27	2	6		1	1	73.6				0	1	0	1	0	110	60	février	2015	0	0	5	2	3	2	3	2	3	3	3		1	1	4		33	1	1	2	1	0	17	17	1	2	2	1	10	10
CHB	34	2	8		1	1	58.3				7	8	0	1	7	100	50	février	2015	0	0	2	3	3	3	3	2	3	3	3		1	1	4		31	1	1	2	1	0	16	16	1	2	2	1	8	9
CHB	29	4	6		6	1	59				0	2	1	1	0	100	60	février	2015	0	0	3	2	3	3	3	2	3	3	3		2	1	4		30	1	1	2	4	0	17	17	1	2	2	1	9	10
CHB	16	1	4		6	1	64.5				0	1	0	1	0	120	70	février	2015	0	0	4	3	3	3	3	2	3	3	3		1	1	3		33	1	1	2	1	0	17	17	1	2	2	1	10	10
CHB	28	2	8		1	1					0	2	1		0			avril	2015	0	0		3	3	3	3	3	3	3	3		1	1	4		30	1	1	2	1	0	12	12	3	1	2	1	9	10
CHB	30	2	8		1	1	72			5	2	3	1	1	1	90	50	avril	2015	1	0	3	3	3	2	3	2	3	3	3		2	1	4		36	1	1	2	4	0	8	8	1	1	2	1	9	9
CHB	26	2	8		1	1	75.3			5	3	4	1	1	2	80	50	avril	2015	0	0	5	2	3	2	3	2	3	3	3		1	1	4		34	1	1	2	1	0	16	16	1	2	2	1	9	10
CHB	35	2	1		1	1	77.6				9	10	0	1	9	110	70	avril	2015	0	0	5	1	3	2	3	2	3	3	3		1	1	4		34	1	1	2	1	0	17	17	1	1	2	1	9	10
CHB	20	2	8		6	1					0	1	0		0			avril	2015	0	0		3	3	3	3	2	3	3	3		1	2	4		34	1	1	2	4	0	16	16	3	1	2	1	6	7
CHB	26	2	8		1	1	76.5				1	2	0	1	1	110	70	août	2015	0	0	8	2	3	2	3	2	3	3	3		2	1	4		31	1	1	2	1	0	17	17	1	1	2	1	9	10
CHB	18	1	8		1	2												septembre	2015	0	0		3	3	3	3	3	3	3	3		2	1	4			1	1	2	4	0	11	11	1	2	2	1	2	0
CHB	22	2	8		1	1					1	2	0		1			août	2015	1	0		3	3	3	3	2	3	3	3		1	1	4		34	1	1	2	4	0	17	17	1	1	2	1	9	10
CHB	22	2	8		1	1	56				1	2	0	1	1	90	50	août	2015	0	0	4	2	3	3	3	3	3	3	3		1	1	4		32	1	1	2	1	0	8	8	1	1	2	1	9	10
CHB	43	2	8		1	1					6	7	0		6			août	2015	0	0		3	3	3	3	2	3	3	3		1	2	2	1	38	1	1	2	4	0	16	16	1	1	2	1	6	8
CHB	32	2	8		1	1	51.1				4	5	0	1	4	100	60	septembre	2015	0	0	3	3	3	3	3	2	3	3	3		1	1	4		37	1	1	2	1	0	16	16	1	2	2	1	8	9
CHB	20	2	8		1	1					0	1	0		0			septembre	2015	0	0		3	3	3	3	2	3	3	3		1	2	2		30	1	1	2	4	0	11	11	1	2	1	1	10	7
CHB	28	2	1		1	2	60				5	6	0	1	5	100	60	septembre	2015	0	0	2	3	3	3	3	2	3	3	3		2	2	2	2	39	1	1	2	1	0	8	8	1	1	2	1	9	10
CHB	30	2	4		1	1	53.7	154			4	5	0	1	4	100	60	septembre	2015	0	0	2	3	3	3	3	3	3	3	3		1	2	2	1	34	1	2	1	4	0	7	7	1	1	2	1	9	10
CHB	25	2	3		1	1					3	4	0		3			septembre	2015	0	0		3	3	3	3	2	3	3	3		1	1	4		26	1	1	1	4	0	11	11	1	1	2	1	9	10
CHB	36	2	4		1	1					8	11	2		7			septembre	2015	1	0		3	3	3	3	2	3	3	3		1	1	4		36	1	1	1	1	0	17	17	1	2	2	1	9	10
CHB	28	2	7		2	1	104				0	1	0	1	0	120	70	septembre	2015	0	0	5	2	3	3	3	2	3	3	3		1	1	4		37	1	1	2	1	0	8	8	1	1	2	1	9	10
CHB	28	2	8			1	99.8				3	4	0	1	3	110	70	septembre	2015	0	0	8	2	3	2	3	2	3	3	2		1	1	4		50	2	2	2	4	0	16	16	1	2	2	1	9	9
CHB	27	2	8		1	2	74.9			5	2	3	0	1	2	100	60	août	2015	2	0	8	3	3	3	3	2	3	3	3		2	1	4		35	1	1	2	1	0	10	10	1	1	2	1	10	10
CHB	21	2	8		1	2												octobre	2015	0	0		3	3	3	3	2	3	3	3		2	2	2	2		1		2	1	0	16	16	1	1	2	1	8	9
CHB	30	2	8		2	1	71				0	1	0	1	0	110	60	septembre	2015	0	0	7	2	3	2	3	2	3	3	3		1	1	4		33	1	1	2	4	0	16	16	1	1	2	1	8	9
CHB	45	2	8		1	1	69				8	11	3	1	6	110	70	septembre	2015	0	0	8	3	3	3	3	3	3	3	3		1	1	4		34	1	2	2	4	0	16	16	1	1	2	1	8	9
CHB	41	2	8		1	2					7	13	0		7			septembre	2015	0	0		3	3	3	3	2	3	3	3		2	1	4		35	1	2		4	0	7	7	1	1	2	1	6	7
CHB	29	2	8		1	1					3	8	0		3			septembre	2015	0	0		1	3	3	3	2	3	3	3		1	2	2		34	1	1	2	1	0	17	17	1	1	2	1	0	0
CHB	27		5			1					1	2	0		0			octobre	2015	1	0		3	3	3	3	2	3	3	3		1	1	4		29	1	1	2	4	0	17	17	1	2	2	1	10	10
CHB	24	2	8			1	67.3			5	1	2	0	1	1	140	70	septembre	2015	0	0	4	3	3	3	3	3	3	3	3		1	1	4		31	1	1	2	1	0	17	17	1	2	2	1	9	9
CHB	23	2	6		3	1				5	2	3	0		2			septembre	2015	2	0	5	3	3	3	3	2	3	3	3		1	1	4		32	1	1	2	4	0	17	17	1	1	2	1	9	10
CHB	29	2	8		1	1	92.8				2	4	1	1	2	100	60	septembre	2015	2	0	3	3	3	3	3	2	3	3	3		1	2	4		33	1	1	2	4	0	1	1	1	1	2	1	0	0
CHB	18	1	8		1	1					0	1	0		0			octobre	2015	0	0	4	3	3	3	3	2	3	3	3		1	1	4		31	1	1	2	4	0	16	16	1	1	2	1	8	9
CHB	24	2	8		1	1	71				3	4	0	1	3	110	70	novembre	2015	0	0	5	3	3	3	3	2	3	3	3		1	1	4		36	1	1	2	4	0	16	16	1	1	2	1	8	9
CHB	17	1	4		1	1					0	1	0		0			décembre	2015	0	0		3	3	3	3	2	3	3	3		1	1	4		32	1	1	2	1	0	17	17	1	1	2	1	6	7
CHB	38	2	8		1	1	72.2				6	7	0	1	6	100	60	décembre	2015	1	0	1	3	3	3	3	3	3	3	3		1	1	4		31	1	1	2	1	0	17	17	1	1	2	1	8	9
CHB	29	2	8		1	1	70			5	2	3	0	1	2	100	70	novembre	2015	1	0	6	2	3	2	3	2	3	3	3		1	1	4		37	1	1	2	4	0	12	12	1	1	2	1	7	8
CHB	36	2	8		1	1	89.5			5	6	8	1	1	6	130	80	novembre	2015	1	0	7	1	3	2	2	2	3	3	2		1	1	4		34	1	1	2	1	0	17	17	1	1	2	1	10	10
CHB	28	2	8		6	1	65.5				4	5	0	1	4	120	90	décembre	2015	2	0	4	1	3	3	3	2	3	3	3		1	1	4		34	1	1	2	1	0	10	10	1	1	2	1	9	10
CHB	24	1	8		1	1					0	1	0		0			novembre	2015	0	0		3	3	3	3	2	3	3	3		1	1	4		30	1	1	2	4	0	8	8	1	1	2	1	9	9
CHB	20	2	8		1	2	67				1	2	0		1			novembre	2015	1	0	1	3	3	3	3	2	3	3	3		2	1	2		32	1	1	2	4	0	16	16	1	2	2	1	8	9
CHB	30	2	7		2	2	65				2	3	0	1	2	100	60	novembre	2015	1	0	4	3	3	3	3	2	3	3	3		2	1	4		30	1	2	2	1	0	12	12	1	2	2	1	9	10
CHB	29	2	8		1	1	87.3			5	1	3	0	1	1	110	70	novembre	2015	2	0	5	2	3	1	2	2	3	3	3		2	1	4		35	1	1	2	1	0	17	17	1	2	2	1	9	10
CHB	25	2	8		1	1	70				0	1	0	1	0	110	60	novembre	2015	0	0	4	3	3	3	2	2	3	3	3		1	2	4		33	1	1	2	1	0	17	17	1	1	2	1	8	9
CHB	18	2	8		1	2					0	1	0		0			novembre	2015	0	0		3	3	3	3	2	3	3	3		2	1	4		34	1	1	2	4	0	8	8	1	1	2	1	8	9
CHB	25	2	8		1	1					1	3	0		1			novembre	2015	0	0		3	3	3	3	2	3	3	3		1	1	4		32	1	1	2	4	0	1	1	1	1	2	1
CHB	28	2	8		1	1					2	3	0		2			octobre	2015	0	0		3	3	3	3	3	3	3	3		1	1	4		32	1	1	2	4	0	11	11	1	1	2	1	6	8
CHB	20	1	4		1	1	62.2				0	1	0	1	0	110	60	novembre	2015	0	0	6	2	3	1	3	2	3	3	3		1	1	4		29	1	1	2	4	0	12	12	1	2	2	1	9	10
CHB	18	2	4		1	2	40.1				0	1	0	1	0	110	70	novembre	2015	0	0	4	3	3	3	3	2	3	3	3		2	2	4		30	1	2	1	4	0	7	7	1	1	2	1	7	8
CHB	29	2	6		6	1	63.4				5	7	1	1	5	90	60	novembre	2015	0	0	5	3	3	3	3	2	3	3	3		1	1	4		32	1	2	2	4	0	17	17	1	2	2	1	9	10
CHB	37	2	8		1	1	94				8	11	0	1	8	100	60	novembre	2015	0	0	4	2	3	1	2	3	3	3	3		1	1	4		33	1	1	2	4	0	17	17	1	1	2	1	8	9
CHB	32	2	5		1	2					5	9	1		5			novembre	2015	0	0		3	3	3	3	3	3	3	3		2	2	2	2	37	1	1	2	4	0	8	8	1	1	2	1	9	10
CHB	37	2	6		2	1	54.5				2	3	0	1	2	90	50	novembre	2015	0	0	7	2	3	2	3	2	3	3	2		1	1	4		37	1	1	2	4	0	8	8	1	1	2	1	9	10
CHB	20	2	6		1	1	58.6			5	0	2	0	1	0	110	60	novembre	2015	1	0	4	3	3	3	3	2	3	3	3		1	1	4		29	1	1	2	4	0	17	17	1	2	2	1	8	9
CHB	18	2	4		1	1	58				0	1	0	1	0	110	70	novembre	2015	0	0		3	3	3	3	2	3	3	3		1	1	4		28	1	1	2	4	0	8	8	1	1	2	1	8	9
CHB	22	2	4		1	1				5	1	2	0		1			octobre	2015	1	0		3	3	3	3	2	3	3	3		1	2	4		32	1	1	2	4	0	16	16	1	2	2	1	7	8
CHB	23	2	6		1	1				5	4	5	0		4			novembre	2015	1	0	3	3	3	3	2	2	3	3	3		1	1	4			1	1	2	4	0	16	16	1	1	2	1	6	7
CHB	17	2	4		1	1	74.7				0	1	0	1	0	100	60	novembre	2015	0	0	5	3	3	3	3	2	3	3	3		1	1	4		33	1	2	2	1	0	7	7	1	2	2	1	10	10
CHB	38	2	8		1	1				5	8	9	0	2	7			décembre	2015	1	0		3	3	3	3	2	3	3	3		1	1	4		32	1	1	2	4	0	10	10	1	1	2	1	10	10
CHB	28	2	4		1	2	58							1		100	70	décembre	2015	0	0	3	3	3	3	3	2	3	3	3		2	1	4		28	1	2	2	4	0	16	16	1	1	2	1	10	10
CHB	28	2	8		1	1					3	4	0		3			décembre	2015	2	0		3	3	3	3	3	3	3	3		1	2	2		32	1	1	2	4	0	1	1	1	1	2	1	0	0
CHB	25	2	8		1	1					0	1	0	1	0	130	90	décembre	2015	0	0	2	2	3	2	3	3	3	3	3		1	1	4		30	1	1	2	4	0	8	8	1	2	2	1	10	10
CHB	24	2	8		1	1	54.8				0	1	0	1	0	110	70	décembre	2015	0	0	5	3	3	3	3	3	3	3	3		1	1	4		32	1	1	2	4	0	8	8	1	2	2	1	10	10
CHB	24	2	4		1	1	71				3	4	0	1	3	110	70	décembre	2015	0	0	7	3	3	3	3	2	3	3	3		1	1	4		36	1	1	1	4	0	16	16	1	1	2	1	8	9
CHB	28	2	5		6	1	65.5				4	5	0	1	4	120	90	décembre	2015	2	0	6	3	3	3	3	2	3	3	3		1	1	4		34	1	1	2	1	0	10	10	1	1	2	1	9	10
CHB	31	2	4	9	1	1	59	145			0	1	0	1	0	120	70					4	3	3	2	2	2	3	3	3		2	2	4	2	29	1	1	1	1	0	17	17	1	4	2	1	10	10
CHB	26	2	4		6	1	71				3	4	0	1	3	100	60	janvier	2016	0	0	6	2	3	3	3	2	3	3	3		1	1	4		36	1	1	1	4	0	16	16	1	1	2	1	8	9
CHB	27	2	4		1	1				5	5	6	0		5			janvier	2016	1	0		3	3	3	3	2	3	3	3		1	1	4		35	1	1	2	4	0	16	16	1	2	2	1	10	10
CHB	27	2	5		1	1	58			5	1	2	0	1	1	80	50	janvier	2016	1	0	7	2	3	2	3	2	3	3	3		1	1	4		32	1	1	2	4	0	17	17	1	2	2	1	10	10
CHB	25	2	5		1	1	73.9			5	2	3	0	1	2	100	60	janvier	2016	1	0	3	3	3	2	3	2	3	3	3		1	1	4		36	1	1	2	1	0	16	16	1	2	2	1	8	9
CHB	22	2	4		1	1	65				0	1	0	1	0	100	60	janvier	2016	0	0	5	3	3	1	3	3	3	3	3		1	1	4		39	1	1	2	1	0	16	16	1	2	2	1	9	10
CHB	25	2	8		1	1	75			5	1	2	0	1	1	110	60	janvier	2016	1	0	2	3	3	3	3	2	3	3	3		1	1	4		35	1	1	2	4	0	8	8	1	2	2	1	7	8
CHB	24	2	4		1	2				5	1	2	0	2	1			janvier	2016	1	0		3	3	3	3	3	3	3	3		2	1	4		32	1	1	2	1	0	10	10	1	2	2	1	0	0
CHB	30	2	8		1	2					7	9	0	2	7			janvier	2016	0	0	3	3	3	3	3	3	3	3	3		2	2	4		30	1	1	2	4	0	17	17	1	1	2	1	9	10
CHB	28	2			1	1					4	5	0	1	4	100	70	janvier	2016	0	0	7	2	3	2	3	2	3	3	3		1	1	4		39	1	1	2	4	0	17	17	1	1	2	1	10	10
CHB	28	2	5		1	1	83				4	5	0	1	4	100	60	janvier	2016	0	0	5	2	3	2	3	2	3	3	3		1	1	4		34	1	1	2	1	0	16	16	1	1	2	1	9	10
CHB	32	2	5		1	1	70			5	6	7	2	1	4	90	50	janvier	2016	0	0	4	3	3	3	3	2	3	3	3		1	1	4		32	1	1	2	1	0	17	17	1	2	2	1	8	9
CHB	33	2	8		1	1	60				5	6	0	2	5			janvier	2016	1	0		3	3	3	3	2	3	3	3		1	1	4		32	1	1	2	1	0	10	10	1	1	2	1	9	9
CHB	29	2	2		1	2					2	3	0	2	3			janvier	2016	0	0	4	2	3	3	3	2	3	3	3		2	1	4		34	1	2	2	1	0	7	7	1	2	2	1	7	8
CHB	25	2	4		1	1	70				2	3	0	1	2	100	60	decembre	2015	1	0	3	3	3	1	3	2	3	3	3		1	1	4		32	1	1	1	1	0	8	8	1	2	2	1	9	10
CHB	30	2	7		2	1	67			5	2	3	0	1	2	100	50	janvier	2016	0	0	3	2	3	3	2	2	3	3	3		1	1	4		35	1	1	2	4	0	8	8	1	1	2	1	8	9
CHB	25	2	5		1	1	72				3	4	0		3			janvier	2016	0	0		3	3	2	3	2	3	3	3		1	1	4		34	1	1	2	1	0	8	8	1	1	2	1	7	8
CHB	27	2	6		3	1	58			5	2	2	1	1	2	100	50	janvier	2016	0	0	3	1	3	2	1	2	3	3	3		1	2	2	0	30	1	1	2	4	1	10	10	2	5	1	2
CHB	28	2	6		3	1	60				1	2	0	1	1	100	60	janvier	2016	1	0	5	1	3	2	2	2	3	3	3		1	1	4		36	1	1	2	4	0	10	10	1	1	2	1	9	9
CHB	20	2	4		1	1	57				1	2	0	1	1	110	60	janvier	2016	0	1	6	2	3	2	3	2	3	3	3		1	1	4		32	1	1	2	1	0	12	12	1	1	2	1	9	9
CHB	35	2	2		1	1	61			5	7	11	2	1	7	110	70	janvier	2016	2	0	2	3	3	3	3	3	3	3	3		1	1	4		36	1	1	2	4	0	10	10	1	1	2	1	10	10
CHB	26	2	8		1	1	54				0	1	0	1	0	130	90	janvier	2016	0	0	4	3	3	3	3	2	3	3	3		1	2	4		32	1	1	1	4	0	8	8	1	1	2	1	8	9
CHB	22	2	8		1	2	67			5	1	2	0		1			fevrier	2015	0	1	3	3	3	3	3	2	3	3	3		2	1	4		33	1	2	1	4	0	7	7	1	1	2	1	9	9
CHB	25	2	8		1	1	73	156		5	5	6	1	1	3	110	70	juillet	2015	3	0	5	3	3	3	3	2	3	3	3		1	2	4		35	1	1	2	1	0	11	11	1	2	2	1	8	9
CHB	20	2	8		1	1	77.4			5	1	2	0	1	1	110	70	juillet	2015	1	0	3	3	3	3	3	3	3	3	3		1	1	4		33	1	1	1	4	0	17	17	1	1	2	1	9	10
CHB	29	2	7		2	1	68				0	1	0	1	0	100	70	juillet	2015	0	0	1	3	3	3	3	3	3	3	3		2	1	4		40	2	3	2	4	0	3	3	1	1	2	2	9et9	10et10
CHB	24	2	8		1	1					0	1	0	1	0	110	90	aout	2015	0	0	2	1	3	3	3	3	3	3	3		1	1	4			1	1	2	4	0	8	8	3	2	2	1	7	8
CHB	27	2	4		6	1	65			5	5	7	2	1	4	100	60	sept	2015	1	0	3	3	2	2	3	2	3	3	3		1	1	4		30	1	1	2	1	0	10	10	1	1	2	1	9	10
CHB	18	2	4		1	1	57				0	1	0		0			sept	2015	0	0	3	3	3	3	3	3	3	3	3		1	1	4		34	1	1	2	1	0	8	8	1	2	2	1	9	10
CHB	31	2	7		2	1	71.5				0	1	0	1	0	80	50	sept	2015	0	0	5	2	3	2	2	2	3	3	3		1	1	4		31	1	1	2	1	0	17	17	1	1	2	1	10	10
CHB	20	2	4		1	1	73.2				0	1	0	1	0	100	80	sept	2015	0	0	5	1	3	2	3	2	3	3	3		1	1	2		35	1	1	2	4	0	16	16	1	2	2	1	7	8
CHB	35	2	5		1	1	62			5	3	4	1	1	2	100	60	sept	2015	2	0	4	3	3	2	2	2	3	3	3		1	1	4		32	1	1	2	1	4	10	10	2	1	1	1	10	10
CHB	34	2	8		1	1	65				9	12	1	1	9	90	50	sept	2015	0	0	2	3	3	3	3	2	3	3	3		1	1	4		35	1	1	2	1	0	17	17	1	2	2	1	10	10
CHB	27	2	8		6	1	58				1	2	1	0	1	80	50	janvier	2015	1	0	7	2	3	2	3	2	3	3	3		1	1	4		32	1	1	2	4	0	10	10	1	2	2	1	10	10
CHB	26	2	5		6	1	71.9				4	5	0	1	4	100	60	janvier	2016	0	0	6	2	3	2	2	2	3	3	3		1	1	4		37	1	1	2	4	0	16	16	1	1	2	1	8	9
CHB	26	2	5		1	1					2	3	0	2	2			janvier	2016	0	0		3	3	3	3	2	3	3	3		1	1	4		32	1	1	2	4	0	17	17	1	1	2	1	9	10
CHB	22	2	8		1	1	62.4				0	1	0	1	0	110	8	janvier	2016	0	0	5	3	3	3	3	3	3	3	3		1	1	4		32	1	1	2	4	0	12	12	1	2	2	1	7	8
CHB	35	2	8		1	1	61				7	11	2	1	7	100	60	janvier	2016	2	0	2	3	3	3	3	3	3	3	3		1	1	4		36	1	1	2	4	0	10	10	1	1	2	1	10	10
CHB	32	2	8		1	1					2	5	1	2	2			janvier	2016	2	0	4	3	3	3	3	3	3	3	3		1	1	4		31	1	1	1	1	0	10	10	1	2	2	1	9	10
CHB	27	2	4		1	1					5	6	0	2	5			janvier	2016	1	0		3	3	3	3	2	3	3	3		1	1	4		35	1	1	1	1	0	16	16	1	2	2	1	10	10
CHB	25	2	8		1	1	73.9				2	3	0	1	2	130	80	janvier	2016	1	0	3	2	3	1	2	2	3	3	3		1	1	4		33	1	1	2	4	0	10	10	1	2	2	1	8	9
CHB	22	2	5		1	1	65				0	1	0	1	0	100	60	janvier	2016	0	0	5	3	3	3	3	2	3	3	3		1	1	4		35	1	1	1	1	0	16	16	1	2	2	1	9	10
CHB	25	2	8		6	1	75				1	2	0	1	1	90	60	janvier	2016	1	0	3	3	3	3	3	3	3	3	3		1	1	4		37	1	1	2	4	0	8	8	1	2	2	1	7	8
CHB	30	2	8		1	2					7	9	0	2	7			janvier	2016	0	0	0	3	3	3	2	3	3	3	3		2	1	4		30	1	1	1	4	0	2	2	1	1	2	1	9	10
CHB	24	2	8		6	2					1	2	0	2	1			decembre	2015	0	0		3	3	3	3	3	3	3	3		2	2	2	2	32	1	1	2	4	0	17	17	1	1	2	1	0	0
CHB	28	2	8		1	1					4	5	0		4			decembre	2015	0	0	7	2	3	1	2	2	3	3	3		1	1	4		39	1	1	1	4	0	17	17	1	1	2	1	10	10
CHB	32	2	5		1	1	68.3				4	5	0	1	4	120	70	janvier	2016	0	0	1	2	3	3	3	2	3	3	3		1	1	4		39	1	1	1	1	0	17	17	1	1	2	1	9	10
CHB	19	4	5		3	1	73.8				0	1	0	1	0	90	60	fevrier	2016	0	0	7	2	3	1	3	3	3	3	3		1	1	4		32	1	1	2	4	0	16	16	1	1	2	1	7	8
CHB	23	2	6		3	1	60.1				0	2	1	1	0	100	60	janvier	2016	0	0	8	2	3	2	3	2	3	3	3		1	1	4		33	1	1	1	1	0	17	17	1	2	2	1	9	10
CHB	34	2	8		1	1				5	1	2	0	2	1			janvier	2016	1	0		3	3	3	3	3	3	3	3		1	1	4		36	1	1	2	4	0	17	17	1	2	2	1	9	10
CHB	26	2	8		6	2					3	4	0	2	3			janvier	2016	0	0	3	3	3	3	2	3	3	3	3		2	1	4		37	1	1	2	4	0	8	8	1	1	2	1	7	8
CHB	21	2	4		1	1	65	150			2	4	1	1	2	90	60	janvier	2016	0	0	3	3	3	3	3	3	3	3	3		1	1	4		29	1	1	2	4	0	11	11	1	1	2	1	8	9
CHB	37	2	8		6	2					9	10	0	2	9			janvier	2016				3	3	3	3	3	3	3	3		2	2	2	2	32	1	2	2	4	0	7	7	1	1	1	1	6	8
CHB	35	2	5		1	1	79				6	7	0	1	6	90	60	janvier	2016	0	0	5	3	3	3	3	3	3	3	3		1	1	4		33	1	1	1	1	0	12	12	1	2	2	1	9	10
CHB	23	2	7		1	1					0	1	0	1	0			janvier	2016	0	0	7	3	3	3	3	2	3	3	3		1	1	4		30	1	1	2	2	0	16	16	1	1	2	1	9	10
HGR CH M	17	1			6				5	5	0	1	0		0												2									35	1	1	3	1		17	17		4	2		10	10
HGR CH M	23	2	5	5	1	1					1	1	0		1					1	0	2	1	3	1	2	3	3	3	3		1	2	2	1	24	1	1	1	1	0	20	20	1	4	2	3	10	10
HGR CH M	32	2	4		1	1					5	7	1		4					1	0	0	2	3	2	2	2	3	3	3		2	2	4		37	1	1	1	1	0	10	10	1	2	2	3	8	10
HGR CH M	25	2	8	9	1	1	68				0	1	0		0					0	0	3	3	3	2	3	2	3	3	3		2	2	2	2	37	1	1	1	1	0	8et16	16et8	1	4	1	1	7	9
HGR CH M	41	2	8	9	1	1	110				2	2	0		2					1	2	0	3	3	2	2	2	3	3	3		2								1	0	17	17	1	1	2	3
HGR CH M	42	2									4	5	0		4								2	2	2		2						1	3		33	1	1	3	1	4	10	10	1	1	2	1	10	10
HGR CH M	33	2			6	1				5	6	7	0		6								3	3	3	3	3	3	3	3			2	4		35	1	1	1	1		17	17	1	1	2		10	10
HGR CH M	42	2			1	1					3	4	0		3					3		2	3	3	3	3	3	3	3	3			2	4		33	1	1	1	1	4	10	10	1	1	2	1	10	10
HGR CH M	27	2			1		79		5	5	1	2	0		1			3	2015	1		4														32	1	1		1		10	10	1	2	2	3	9	9
HGR CH M	36	2			1		116		5	5	2	4	1		2							3	3	3	1	2	2	3	3	3			2	4		33	1	1	1	1		10	10	1	2	2	3	10	10
HGR CH M	29	2			1		63		5	5	2	3	0					3	2015	2								2								19	1	1		1		10	10	1	2	2	3	10	10
HGR CH M	28	2			3		98		5	5	2	3	0		2								2													38	1	1		1		10	10	1	2	2	1	10	10
HGR CH M	34								5	5	2	6	3		2							4	3	3	3	3	2	3	3	3			2	4		36		1	1	4		10	10	1	1	2	1	8	10
HGR CH M	27	2			1				5	5	3	4	0		3			3	2015			1														22		3		4		1	1	1	2	2	3
HGR CH M	28	2					70		1	5	2	4	1		2			3	2015	1					1											33	1	1		1		10	10	1	2	2	3	10	10
HGR CH M		2			3		87		5	5	3	4	0					12	2014	2		4														40	1	1		1		8	8et10	1	2	2	1	10	10
HGR CH M	18				1		69		5	5	0	1	0		0						1				2											38	1	2		1		9	7	1	1	2		8	10
HGR CH M	23	2			1				5	5	3	4	0		3			11	2014																	23	1			4		1	10	1	1	2	1
HGR CH M	33	2	5	1	1	1					2	5	2		2					2		3	3	3	2	3	3	3	3	3			2	4		33	1	1	1	1	0	10	10	1	1	1	1	9	10
HGR CH M	24								0	1	0		0							0	0	5	3	3	3	3	2	3	3	3			2	4		33	1	1	1	1	4	8	8	2	0	2	2	10	10
HGR CH M	33	2	3	9	1	1					6	6	0		6					1	2	3	3	3	2	2	2	3	3	3		1	2	4		33	1		1	1	0	10	10	1	1	2	1	10	10
HGR CH M	24	2	5	9	1	1														1	0	2	3	3	2	2	2	3	3	3		1	2	4		35	1	1	1	1	0	8	8	1	2	2	1	10	10
HGR CH M	23	2	3	3	1	2					1	2	1		1					1	0	2	3	3	2	2	2	3	3	3		2	2	4		35	1	1	1	1	0	10	10	1	1	2	1	10	10
HGR CH M	18	1	8		1						2	1	0		2					0	1	4	3	3	2	2	2	3	3	3			2	4			2	2	1	1	0	9	9	1	1	2	1	9et8	10et10
HGR CH M	34	2	5	8	1	1	87				3	3	0		3					2	0	4	3	3	2	2	3	3	3	3		2	2	4		40	1	1	1	1	0	8	8	1	2	2	1	9	10
HGR CH M	32	2	6	1	1	1					2	2	0		2					0	0	3	3	3	2	2	2	3	3	3		1	2	4		38		1	1	1	0	2	2	1	1	2	1	0	0
HGR CH M	31	2	8	1	1	1					3	3	0		3					0	0		3	3	2	2	2	3	3	3		1	2	4		35	1	1	1	1	0	12	12	2	1	2	1	9	10
HGR CH M	39	2	5	1	1	1					3	5	1		3					1	0	3	3	3	2	2	2	3	3	3		1	2	4		32	1	1	1	1	0	16	16	1	1	2	1	7	8
HGR CH M	22	2	5	8	1	1					1	1	0		1					0	0	4	3	3	2	2	2	3	3	3		2	2	4		33	1	1	1	1	0	17	17	1	2	2	1	5	7
HGR CH M	29	2	5	1	1	1	71				3	4	1		3					2	0	2	3	3	2	2	2	3	3	3		2	2	4		32	1	1	1	1	0	10	10	1	1	2	3	10	10
HGR CH M	32	2	8	1	1	1	90				4	5	0	1	4	80	40			3	0	3	3	3	2	2	2	3	3	3		2	1	3		33	1	1	1	1	0	10	10	1	2	1	3	10	10
HGR CH M	33	2	8	9	1	1				5	5	6	0		5					0	1	2	3	3	2	2	2	3	3	3		1	2	2	1	34	1	2	1	1	0	16	16	1	2	2	2	8	9
HGR CH M	32	2		9	1	1	96.5			3	5	1		3						3	0		3	3	2	2	2	3	3	3		2	1	3			1	1	3	1	0	10	10	1	1	1	3	9	10
HGR CH M	24	2	8	9	1	1	79				1	2	0		1					1	0	4	3	3	2	2	2	3	3	3		2	2	4		37	1	1	1	1	0	10	10	1	2	2	3	9	9
HGR CH M	34	2	8	9	1	1	116				4	6	1		2					2	0	3	3	3	2	2	2	3	3	3		2	1	3		34	1	3	1	1	0	10	10	1	2	2	3	8	10
HGR CH M	26	2	8	9	4	1	86				2	4	1		2							3	3	3	2	2	2	3	3	3		2	1	3		34	1	1	1	1	0	10	10	1	2	2	3	10	10
HGR CH M	27	2	8	3	1	1					3	4	0		3					0	0	1	3	3	2	2	2	3	3	3		2	2	2	2	22	1	3	1	1	0	13	13	1	2	1	3	8	9
HGR CH M	34	2	5	9	6	1					2	6	3		2					2	0	4	3	3	2	2	2	3	3	3		1	2	4		35	1	1	1	1	0	10	10	1	1	2	1	8	10
HGR CH M	27	2	6	9	3	1	98				2	3	0		3					2	0	2	3	3	2	2	2	3	3	3		2	1	3		38	1	1	3	1	0	10	10	1	2	2	1	10	10
HGR CH M	29	2	6	9	1	1	80				3	4	0		3					3	0		3	3	2	2	2	3	3	3		1	1	3		37	1	3	3	1	0	10	10	1	2	2	3	10	10
HGR CH M	29	2	8	9	1	1					1	2	0		1					1	0	3	3	3	2	2	2	3	3	3		2	2	4		32	1	1	1	1	0	10	10	1	1	2	1	9	10
HGR CH M	26	2	5	1	2	1					1	2	0		0					1	0	4	3	3	2	2	1	3	3	3		2	2	2	2	28	1	1	1	1	0	10	10	1	2	2	3	7	8
HGR CH M	42	2	8	9	1	1					3	4	0		3					3	0	3	3	2	2	2	3	3	3	3		2	2	4		33	1	1	1	1	0	10	10	1	1	2	1	10	10
HGR CH M	30	2	6	9	1	1	65				2	2	0		2					1	0	3	3	3	2	2	2	3	3	3		1	2	4		30	1	1	1	1	0	10	10	3	1	2	1	10	10
HGR CH M	33	2	5	9	1	1														2		3	3	3	2	2	2	3	3	3		1	2	4		28	1	1	1	1	0	10	10	1	2	2	3	9	9
HGR CH M	26	2	8		1	1					1	1	0		1					0	0	4	3	3	1	2	2	3	3	3		1	2	4		29	1	1	1	1	0	10	10	1	1	2	1	10	10
HGR CH M	35	2	5	5	1	1																4	3	3	2	2	3	3	3	3		1	2	4	1	33	1	1	1	1	0	7	7	1	1	2	1	10	10
HGR CH M	23	2	3	1	1	1					3	4	0		3					3	0	0	3	3	2	2	2	3	3	3		1	2	4		23	1	1	1	1	0	1	1	1	1	2	1	10	10
HGR CH M	17	1	4	4	1	1					2	3	0		2					1	0	2	3	3	2	2	2	3	3	3		1	2	4		21	1	1	1	1	0	11	11	1	1	2	1	8	9
HGR CH M	21	2	5	9	1	1					2	2	0		2					0	0	3	3	3	2	2	2	3	3	3		1	2	4		34	1	1	1	1	0	16	16	1	2	2	1	8	10
HGR CH M	18	2	4	9	1	1					1	1	0		1					0	0	3	3	3	2	2	2	3	3	3		1	2	4		38	1	1	1	1	0	8	8	1	4	2	1	10	10
HGR CH M	25	2	4	4	1	1					1	1	0		1					0	0	4	3	3	2	2	2	3	3	3		2	2	4		36	1	1	1	1	0	8	8	1	4	2	1	10	10
HGR CH M	27	2	6	9	1	1					3	4	0		3					3	0	5	3	3	2	2	2	3	3	3		1	2	4		35	1	1	1	1	0	10	10	1	1	2	1	10	10
HGR CH M	35	2	5	5	1	1					5	6	0		5					0	0	5	3	3	2	2	2	3	3	3		1	2	4		34	1	1	1	1	0	17	17	1	4	2	1	7	10
HGR CH M	24	2	5	9	1	1					3	3	0		3					2	0	3	3	3	2	2	2	3	3	3		2	2	4	1	31	1	1	1	1	0	11	11	1	1	2	1	7	8
HGR CH M	28	2	8	1	1	1					2	2	0		2					1	0	3	3	3	2	2	2	3	3	3		2	2	4		30	1	1	1	1	0	8	8	1	2	2	1	9	10
HGR CH M	35	2	5	5	1	1					3	4	0		3					2		3	3	3	3	3	3	3	3	3		1	2	4		32	1	1	1	1		10	10	1	1	2	1	6	8
HGR CH M	26	2	8	9	1	1					1	2	0		0					0	0	3	3	3	2	2	2	3	3	3		2	1	3		34	1	1	3	1	0	12	12	1	2	1	1	10	10
HGR CH M	23	2	9	9	1	1					2	3	0		2					0	0	3	3	3	2	2	2	3	3	3		1	1	3		28	1	1	1	1	0	11	11	1	4	2	3	9	10
HGR CH M	22	2	8	9	1	1					0	1	0		0					0	0	2	3	3	2	2	2	3	3	3		2	2	2	2	34	1	1	1	1	0	20	20	1	2	1	1	10	10
HGR CH M	22	2	8	1	1	1					0	1	0		0					0	0	6	3	3	2	2	2	3	3	3		2	2	4		32	1	1	1	1	0	20	20	1	2	2	1	9	10
HGR CH M	20	2	5	9	1	1					0	1	0		0					0	0	4	3	3	2	2	2	3	3	3		1	2	4		34	1	1	1	1	0	12	12	1	2	1	1	9	10
HGR CH M	37	2	5	5	1	1	76				3	5	1		3					1	0	4	3	3	3	2	2	2	3	3		2	2	4		34	1	1	1	1	0	3	3	1	2	1	1	10	10
HGR CH M	19	2	8	9	1	1					0	1	0		0					0		1	3	3	2	2	2	3	3	3		2	2	2	2	34	1	1	1	1	0	8	8	1	4	2	1	10	10
HGR CH M	24	2	8	9	1	1					2	3	0		2					0	0	4	3	3	2	2	2	3	3	3		2	2	4		25	1	1	1	1	0	4	4	1	2	1	1	6	9
HGR CH M	42	2	8	4	1	1					7	11	3		6					0	0	3	3	3	2	2	2	3	3	3		2	2	4		27	1	1	1	1	0	20	20	1	4	2	1	4	4
HGR CH M	40	2	8	9	1	1					9	13	3		9					0	0	2	3	3	2	2	2	3	3	3		2	2	3		36	2	1	1	1	0	14	14	1	2	1	1	7et6	10et8
HGR CH M	30	2	8	1	1	1					5	6	0		5					0	0	3	3	3	2	2	2	3	3	3		1	2	4		32	1	1	1	1	0	6	6	1	1	1	1	10	10
HGR CH M	22	2	4	9	1	1					1	4	2		1					0	0	2	3	3	2	2	2	3	3	3		2	2	4		33	1	1	1	1	0	8	8	1	1	2	1	8	9
HGR CH M	21	2	8	9	1	1					2	4	1		1					0	0	3	3	3	2	2	2	3	3	3		1	2	4	2	34	1	1		1	0	11	11	1	1	2	1	4	6
HGR CH M	37	2	8	9	1	1					4	6	1		3					1	0	3	3	3	2	2	2	3	3	3		2	2	4		30	2	1	1	1	0	7	7	1	4	2	1	10	10
HGR CH M	24	2	6	9	3	1					0	1	0		0					0	1	5	3	3	2	2	2	3	3	3		2	2	4		32	1	1	1	1	0	12	12	1	4	2	1	8	10
HGR CH M	21	2	8	9	1	1					1	5	0		1					3	0	4	3	3	2	2	2	3	3	3		1	2	4		32	1	1	1	1	0	10	10	1	1	1	1	8	10
HGR CH M	33	2	8	9	1						3	5	1		3					2		3	3	3	3	3	3	3	3	3			2	4		28	1	1	1	1	0	10	10	1	1	2	3	9	10
HGR CH M	18	2	8	9	1	1					1	2	0		1					0	0	2	3	3	2	2	2	3	3	3		1	2	4		37	1	1	1	1	0	20	20	1	4	2	3	10	10
HGR CH M	25	2	8	9	6	2					2	3	0		2					0	0	2	3	3	2	2	2	3	3	3		2	2	4		32	1	1	1	1	0	8	8	1	2	2	1	9	10
HGR CH M	22	2	8	9	6	1					2	3	0		2					0	0	2	3	3	2	2	2	3	3	3		2	2	4		28	1	1	1	1	0	11	11	1	4	2	1	7	10
HGR CH M	22	2	5	9	3	1					1	3	0		1					2	0	3	3	3	2	2	2	3	3	3		2	2	4		29	1	1	1	1	0	10	10	1	1	2	1	10	10
HGR CH M	25	2	8	8	1	1					3	4	0		3					1	0	3	3	3	2	2	2	3	3	3		1	2	4		24	1	1	1	1	0	11	11	1	2	1	1	5
HGR CH M	28	2	5		1	1					3	4	0		3					0	0	0	3	3	2	2	2	3	3	3		1	2	4		28	1	2	1	1	0	7	7	1	2	2	1	7	7
HGR CH M	24	2	3	1	1	1					2	3	0		1					0	0	4	3	3	2	2	2	3	3	3		2	2	4		31	1	1	1	1	0	6	6	2	1	2	1	10	10
HGR CH M	23	2	5		1	1	80	155			0	1	0		0					0	0	7	3	3	2	2	2	3	3	3		2	2	4		36	1	1	1	1	0	8	8	1	2	2	1	10	10
HGR CH M	26	2	8	8	1	1					3	7	3		3					1	0	4	3	3	2	2	2	3	3	3		1	2	4		27	1	1	1	1	0	16	16	1	2	1	1	6	8
HGR CH M	38	2	8	9	1	1					8	13	4		8					0	0	4	3	3	2	2	2	3	3	3		2	2	4		35	1	1	1	1	0	11	11	1	1	1	1	10	10
HGR CH M	30	2	8	5	1	1					2	3	0		2					2	0	2	3	3	2	2	2	3	3	3		2	1	3		36	1	1	3	1	0	10	10	1	1	1	1	10	10
HGR CH M	32	2	5	1	1	1	74.6	165	2	5	2	3	0		2				2013	1		3									1	1	2	4		32	1	1	1	1	0	16	16	3	1	2	1	8	9
HGR CH M	37	2	5	3	1	1	65.4	146			0	1	0		0							4	2	2	1	2	2	3	3	3	1	1	2	2		31	1	1	1	1	0	16	16	3	1	2	1	9	10
HGR CH M	28	2	5		1	1	70	152			3	4	0	1	1	100	60		2013	0	0	1	2	2	2	2	3	3	3	3	1	2	2	2	1	32	1	1	1	1	0	12	12	2	1	1	1	10	10
HGR CH M	37	2	1		1	1	65.4	146			0	1	0		0					0	0	3	2	2	1	2	2	3	3	3	1	1	2	4		32	1	1	1	4	0	16	16	3	2	2	1	9	10
HP/NK	24	2	6		4	1	68			5	0	1	0		0					0	0										4	1	2	4			1	1	1	4	0	17	16	3	2	2	1	7	9
HP/NK	25	2		1	1	1		153			2	3	0		2					2	0										3	2	2	4		40	1	1	1	4	0	10	17	3	2	2	1	10	10
HP/NK	33	2			4	1					6	7	0		6																5	2	2	4					1	4	0	1	17	3	2	1	1	0	0
HP/NK	17	1	3		1	1		156			0	1	0		0					0	0	1									1	2	2	3		31	1	1	1	4	0	8	8	3	2	2	1	6	7
HP/NK	21	2		3	1	1		152			1	2	0									4									3	1	2	2	1	32	1	1	1	1		16	16	3	4	2	1	9	10
HP/NK	30	2	4		1	1		153			3	4	1		2					2	0	2									5	1	2	4		34	1	1	1	1	0	10	10	3	2	2	1	10	10
HP/NK	28	2	5		1	1	70	152			3	4
HP/NK	29		5		1	1	71.4	156			3	4	0		3							3									1	2	2	4		31	1	1	1	1	0	17	17	3	2	2	1	9	10
HP/NK	21	2	6		3	1	63.6	156			0	1	0		0					0	0										1	2	2	4		33	1	1	1	1	0		8	3	2	2	1	9	10
HP/NK	37	2			1	1	65	146			0	1			0							3									1	1	2	3		32		1	1	4	0	8	16	2	2	2	1	9	10
HP/NK	25	1	6			1	62.7	156			0	1	0							0		4									1	1	1	3		29	1	1	1	4	0	17	17	3	2	2	1	10	10
HP/NK	22	2	5	5	1	1					0	1	0									4									3	1	2	4		29	1	1	1	4	0	16	16	3	2	2	1	6	7
HP/NK	16	1	4			1	79.5	163			0	1	0									2									1	2	1	3		32		1	2	1	0	17	9	3	2	2	1	10	10
HP/NK	21	2	4	3	1	1	81.9	165		5	1	2	0							1		3	2	2	1	2	2	3	3	3	2	2	2	4		35	1	1	1	4	0	10	17	3	4	2	1	7	9
HP/NK	27	2			6	1	67.1	159			0	1	0	1	0	10	6					3	1	2	1	1	2	2	2	2	1	2	2	2		31	1	1	1	4	0	16	16	3	4	2	1	7	8
HP/NK	32	2	1		1	1	83.2	153			7	9	1		7			7	2012	1	1	3	2	2	1	2	2	3	3	3	6	1	2	4		33	1	2	1			16	16	4		4	1	7	8
HP/NK	18	2	5		6	1	63.2	159			1	2	0		1			3	2014	1	0	4										2	2	4		36	1	1	1	4	0	10	10	3	2	2	1	4	6
HP/NK	26	2	5		1	1	73	167			2	3	0		2					0	0	4									2	1	2	2	2	1		1	1	4	0	17	16	4	2	2	1	10	10
HP/NK	20	1	6		3	1	71	143	5	5	0	1			0			10	2015			4	3	3	1	2	3	3					2	3		31	1	1	1	4		16	16	2	2		1	8	9
HP/NK	27	2	7	9	3	1	85.8	163	5	2	1	3	1		1							3	3	3	1	3	3	3	3	3		1	1	3		31	1	1	3	1	0	18	17	1	2	2	1	10	10
HP/NK	19	2	6	5	4	1	66.7	154	1	5	0	1		1								5	3	3	3	3	2	3	3	3			2	4		34	1	1	1	4	0	17	6	3	2	2	1	8	9
HP/NK	14	1	4	9	6	1	63	148	5	5	0	1										4	3	3	1	2	3	3	3	3	1	1	2	4		30	1	1	1	4		17	6	1	2		3	8	10
HP/NK	24	2	2	1	1	1	58	145	5	5	2	3			2						2	3	3	3	2	2	2	3	3	3		1	2	4		31	1	1	1	4	0	10	10	3	1		1	6	8
HP/NK	31	2	4		1	1	69	149			5	7	1	1	5							4	3	3	1	1	2	3	3	3			2	4		32	1	1	1	4		16	16	1	4		1	8	9
HP/NK	21	2	4		1		63.5	160			1	2		1	1					1		2	3	3	1	1	2	3	3	3		1	2	2	1	32	1	1	1	4		10	10	1	1		1	6	8
HP/NK	16	1	4	5	6		64	154			1	2	1	1	0	100	70																2	4		30	1	1	1	4		16		1	4		1	8	9
HP/NK	35	2	5		1	2	63.7	152			9	9	0		9					2		1	3	3	3	3	3	3	3	3			2	4		38	1	1	1	1		10.15	10
HP/NK	40	2	4		1	1	78.5	157.5			9	10	0	1	9					2			3	3	1		3	3	3	3						35	1	1	1	1		12.16	12.16	1	1		3	6	7
HP/NK	32	2	6		1	1					3	4	1		3							4	3	3	1	1	2		3	3		1	2	4		36	1	1	1	4					2			9	10
HP/NK	37	2	5	5	1	1	99.2	154			7	7	0							3		3									1	2	1	3		36	1	2	3	1		10	10	1	1		1	9	10
HP/NK	28	2	4	5	1	1	64	155			3	5		1	4							3	2	3	2	2	2	3	3	3	1	1	2			34	1	1	1	4		17	17	3	2		1	0	0
HP/NK	37	2	4	9	1	1	105		1	2	3	4		1	3	130	90			1		4	3	3	1	3	2	3	3	3	2	2	1	1	2	42	1	2	3	4	0	7	9	1	2	2	1	0	0
HP/NK	29	2	5	5	1	1	86		2	5	3	5	1	1	3			2	2014	2		3	3	3	3	3	2	3	3	3	1	1	2	2	2	32	1	1	1	1	0	10	10	1	1	2	1	9	10
HP/NK	19	4	4	3	6	1	61				0	1	0	1	1	100	60					4	1	1	1	1	2	3	3	3		2	2	4		33	1	1	1	4		8	8	1	2		1	9	10
HP/NK	33	2	6	5	1	1	87		1	5	1	6	2	1	1			1	2014	1		4	3	3	1	1	2	3	3	3	2	1	1	3		34	1	1	3	1		10	10	1	2		1	9	9
HP/NK	24	2	6	1	1	1	67	150	1.2	5	2	3			2	100	70	1	2014			5	3	3	1	2	2	2	1	3	3	1	1	3		32	1	4	3	4		12	12	1	2		1
HP/NK	28	2	7		1	1	62	155			0	1	0									4									4	2	2	2		32	1	1	1	1	0	12	16	3	2	2	1	9	10
HP/NK	19	2	6		3	1	63.5	199.5			0	1	0		0					0	0	3									1	2	2	4		33	1	1	1	4	0	17	17	3	2	2	1	8	9
HP/NK	24	2	5	1	1	1	85.2	157			0	1	0		0					0	0	3	3	3	1	2	2	2	2	3	5	1	2	4		32	1	1	1	4	0	16	16	3	4	2	1	6	8
HP/NK	28	2	7	5	2	1	50	143.5			2	2								1	0	3									1	2	2	4		38	1	1	1	4	0	10	18	3	4	2	1	10	10
HP/NK	17	2	3	1	1	1	55	148			1	2	0	1	1					1		3			2	2	3	3	3	3			1	3		33	1	1	1	4		10	10	3	1		1	9	10
HP/NK	20	2	4	3	1	1	59	156			1	1		1	1							4			2	2	2					1	2	2		38	1	1	1	1		8	6	1	2		1	9	10
HP/NK	24	2	5	1	1	1	85		2		0	2	1		0								1	2	2	2	2	2	2	2			1	3		33	1	1	3	1	4	17	16.13	2	2	2	3	9	10
HP/NK	37	2	5	3	1	1					7	8																					1	3		34	1	1	1	1		17	17	1	2	2	1	8	9
HP/NK	30	2	3	5	1	1					5	6	0		5					5		2	2	2	2	2	2	2	2	2		1	2	2	1	29	1	1	1	4		10		1	1	2	1	10	10
HP/NK	32	2	7	3	1	1	91	164	2	5	1	2		1	1					1	2		2	2	2	2	2	3	3	3		2	2	4		36	1	1	1	1		10	10	3	2		3	9	10
HP/NK	31	2	6	9	2	1	76	172			4	7	2	1	4							4	3	3	2	2	2	3	3	3		1	2	4		30	1	1	1	1		16	16	1	4		1	8	9
HP/NK	33	2	1		1	1					4	5	0		3					0	0										1	2	2	4						4	0	1	1	3	1	1	1
HP/NK	32	2	5		1	1	77.2	153			5	8	2		4					2	0										1	2	2	4		35	1	2	1	1	0	10	10	3	1	2	1	10	10
HP/NK	37	2	1	8	1	1	62	162			0	3	2		0					0	0	3									1	1	2	4		34	1	8	1	1	0	7	2	3	4	2	1	7	9
HP/NK	18	2	4		1	1		156			0	1	0		0					0	0	3									5	2	2	8		35	2	1.2	1	4	8	14	14	3	2	2	1	2	2
HP/NK	31	2	1		6	1					3	4	0		2					3		3									2	1	2	4		31	1	1	1	4	0	10	10	3	1	2	1	2	2
HP/NK	19	2	4		6	1	72.4	156			0	1	0		0					0	0	4			3	2	3	3	3	3	2	2	2	4		33	1	1	1	1		12	12	3	2	2	1	7	9
HP/NK	16	2		3	1	1	79.7	164			0	1	0									3									2	1	2	4		31	1	1	1	4	0	8	8	3	2	2	1	6	7
HP/NK	28	2	5		1	1	64.3	152			0	1	0		0					0		4	2	2	1	1	2	2	3	3	1	2	2	4		28	1	1	1	4	0	17	17	3	2	2	1	10	10
HP/NK	19	2	2	5	1	1	63.2	159			0	1	0		0					0		3									2	2	2	4		36		1	2	4	0	16	16	3	3	2	1	7	8
HP/NK	14	1	4		6	1	72	158			0	1	0		0					0	0	1									1	2	2	2		26	1	1	1	4	0	17	17	3	2		1	0	0
HP/NK		2	5		1	1	78.2	157			6	7	0		6					0	0	6	2	8	1	8	3	3	3	3	3	1	2	4		34	1	1	1	1	0	17	17	3	2	2	1	10	10
HP/NK	24	2	6		3	1					1	2	0		1					1	0	2									3	1	2	4		34		2	1	1	0	10	16	3	1	2		7	8
HP/NK	28	2	5		1	1	70	168			3	4	0		2					2		5	2	8	1	8	2	8	3	3	1	2	2	4		36	1	1	2	4	0	10	10	3	3	2	3	7	8
HP/NK	25	2	6		1	1	70.9	167	2	2	0	2	1									3									1	2	2	4		33	1	1	1	1	0	8	8	3	1	2	1	10	10
HP/NK	32		4		1	1	83	155			3	4	0		3					0	0	7									5	2	2	4		32	1	1	1	1	0	8	17	3	2	2	1	10	10
HP/NK	19	1	1	3	1	2	59.1	156			0	1	0		0					0	0	0									100	2	2	4		36	1	1	1	1	0	8	8	3	2	2	3	7	8
HP/NK	29		6		3	1					3	6	3		2					0	0	4									4	1	2	4		38	2		1	4	0	14	14	3	3	2	1	9	10
HP/NK	32	2	1		1	1	60.1	151			0	1	0		0					0	0	4									1	2	2	4		33		1	1	4	0	16	18	3	2	2	1	9	10
HP/NK	22	2	4		1	1					1	2	0		1					1	0	3	2	8	1	8	3	3	3	3	4	2	2	4		32	1	1	1	1	0	10	10	1	1	2	1	9	10
HP/NK	27	2	6		1	1	66.9	158			1	3	1							1	0	4									3	2	1	3		33	1	1	3	1	1	10	10	1	2	2	1	10	10
HP/NK	30	2	6	8	3		81				0	2	1		0					0	1										3	2	2	4		37	1	1	1	4	0	8	8	3	1	2	1	9	10
HP/NK	23	2	2		1	1	60.1	146			3	4	0		3					1		3	2	2	2	1	2	3	3	3	1	2	2	4		35	1	1	1	4	0	12	12	3	2	2	1	9	10
HP/NK	30	2	7		1	1					1	2	0		1					1	0										5	1	2	4		32	1	1	1	4	0	10	10	3	2	2	1	10	10
HP/NK	28	2	1		1	1	94.6	159			3	6	0		3					3		3	2	2	2	1	2	2	3	3	1	2	2	2		33		2	1	4	0	17	17	3	1	2	1	0	0
HP/NK	27	2	3		1	1	63.7	162	2		3	4	0		3					3													2	4		31	1	1	1	1	0	10	10	3	1	2	1	9	10
HP/NK	28	2	3	5	1	1	80		5	5	3	5		2	3					3		3	3	3	1	1	3	3	3	3	1		2	4		31	1	1	1	4	0	13 et 14	10 et 11	3	2		1	0	0
HP/NK	27	2	5		1	1	68	159	2		2	3	0		2					1	0	0									1	2	2	2		32	1	1	1	4	0	17	17	3	2	2	1	0	0
HP/NK	24	2	1		1	1	77	168			2	4	1		2					1	0	4	2	2	1	1	2	3	3	3	5	1	2	4		36	1	1	1	4	0	8	8	3	1	2	1	8	9
HP/NK		2	1	5	1	1	78.1	168	2	2	0	1	0		0					0		3	2	2	1	2	2	3	3	3	3	1	2	4		33	1	1	1	1	0	16	16	3	1	2	2	9	10
HP/NK	26	2	5	9	1	1	70	146	1 et 2	5	0	1	0	1									3	3	1	3	3	3	3	3		1	1	2	1	32	1	1	3	4	0	17	8	1	2		1	10	10
HP/NK	35	2	7	9	4		80	175	2		2	5	2	2	2					1		3	3	3	1	1	3	3	3	3		1	2	4		31	1	2	2	4	0	11						9	10
HP/NK	30	2	1		1	95	158			1	2	0		1						1	0	3									4	1	2	4		39	1		1	4	0	9	9	3	2	2	1	8	9
HP/NK	31	2	5		1	1	69.4	154			3	4	0		3					3		3									3	2	2	4		34	1	1	1	1	0	10	10	3	2	2	1	10	10
HP/NK	29	2	7		3	1		168			0	1	0		0							3									1	2	2	4		33	1	1	1	1	0	15	15	3	3	2	1	9	10
HP/NK	22	2	4		1	1	70	154			0	1	0		0										1	2					1	2	2	4		30	1	1	1	4	0	16	16	3	2	2	1	6	7
HP/NK	24	2	7	5		1			2	5	0	1	0	1	0	140	70			1		3	3	3	1	1	2	3	3	3			1	3		29	1	1	3	4		10	16	3	2			8	9
HP/NK	20	1	6	3	3	1					0	1		1	0								3		3	1			3	3			2	4		30	1	1	1	4		8	6	3	2		1	7	8
HP/NK	30	2	4	9	1	1	53	150	1	5	4	6	2		4							2	3	3	3	3	3		3	3		1	2	4		33	1	1	1	4		17	17	3	1		1	0	0
HP/NK	30	2	1		1	1	78	168			6	4	2		3					2	1	4									2	1	2	4		32	2	1	1	1	0	14	14	3	1	2	1	8	10
HP/NK	34	2	7	9	1	1	80	172	2	5	2	4	1	2	2							3	3	3	2	1	2	3	3	3		1	1	4		31		1	3	4	0	12		2	2		1	10	10
HP/NK	34	2	6	1	1	1	75	162	5	2	3	4	0	1	3	130	80			2		2	3	3	3	1	2	3	3	3	2	1	1	3		32	1	1	1	1	0	10	10	3	2	2	1	7	9
HP/NK	34	2	7	3	1	1	70	180	5	5	2	4	1		2					0		2	3	3	1	1	3	3	3	3	5	1	2	4		36	1	2	1	4	0	10	10	3	1	2	1	8	9
HP/NK	32	2	4	1	1	1	78	160	1 et 2	2	3	4	0		3					3		3	2	2	3	2	3	3	3	3	1	2	2	4		30	1	2	1	1	0	10	10	3	1	2	1	9	10
HP/NK	14	4	4	1	6	1	60	150	5	5	0	1	0	1	0							3	3	3	1	1	1		3	3		1	2	2	2	30	1	3	1	1	0	17	17	3	2		1	7	8
HP/NK	16	1	4	3	6	1	52		4	5	0	1	0		0					0		1	3	3	1	1	2	3	3	3		1	2	2	2	31	1	2	1	1	0	17	17	4	2		1	9	10
HP/NK	30	2	4	1	1	1	70	155	2	5	3	4		1	3							3	1	1	2	1	2	3	3	3	3	1	2	4		34	1	1	1	1	0	16	16	2	1	2	1	9	10
HP/NK	41	2	1	9	4		95	148	1	5	1	4	2	1								1	1	1	2	1	2	3	3	3		1	1	3		34	1	7	3	4	0	10	17	1	2	10	1	9	10
HP/NK	28	2	6	5	2	1	63	151	2	5	4	6	1		4					1		3	3	3	0	0	3	3	3	3		1	2	4		30		1	1	4	0	13	13	1	2		1	9	8
HP/NK	25	2	5	8	1	1	60	140	2	5	1	2	0	1	1					1	2	2	3	3	1	2	3	3	3	3		1	2	4		32	1	1	1	4	0	10	10	3	5		1	7	8
HP/NK	19	1	4	9	6	1	53	160	5	5	0	10	0	2	0							3	3	3	1	1	2	3	3	3		1	2	4		34	1	1	1	1	0	17	17	3	2		1	10	10
HP/NK	30	2	1		1	2	78	165			5	6	0		5					3	0	4									2	1	2	4		30	1	4	1	1	0	6	6	3	3	2	1	9	10
HP/NK	30	2	5		1	1	69.7	167			6	7	0		6					0	0	4	2	2	1	1	2	2	3	3	4	2	2	4		32	1	1	1	4	0	12	12	3	3	2	3	9	10
HP/NK	30	1	6	9	4	1			5	5	0	1	0		0						2		3	3	1	2	3	3	3	3		1	2	4		30	1	1	1	4	0	17	17	2	2		1	7	9
HP/NK	27	2	1	8	1	1	72.8	154	5	5	3	4	0		3					0		3	2	2	1	2	2	3	3	3	1	2	2	4		45	2	2	1	1	0	14	14	3	4	2	1	10 et 9	10 et 10
HP/NK	18	2	4	5	1				5	5	0	1	0	1	0							4	3	3	2	2	3	3	3	3	1	1	2	4		32	1	1	1	1	0	8	8	2	2	2	1	9	10
HP/NK	28	2	6	8	3	1			1	5	0	1	0		0					0		4	2	1	1	3	2	3	3	3	3	1	2	4		30	1	1	1	1	0	15	15	3	1	2	1	9	10
HP/NK	30	2	5	3	1	1	89.9	145	5	5	1	2		1		1				1		3	3	3	2	2	3	3	3	3	1	1	2	4		36	1	1	1	4	0	10	10	1	1	2	1	10	10
HP/NK	27	2	1	9	1	1	63	145	5	5	3	4	0		2					2		3	2	2	2	2	2	3	3	3	4	2	2	4		30	1	1	1	4	0	11	11	3	2	2	1	8	9
HP/NK	15	1	4	3	6	1	76.7	155	5	5	0	1	0		0					0	0	3	2	2	2	2	2	3	3	3	1	1	2	4		33	1	1	1	4	0	15	15	3	2	2	1	10	10
HP/NK	26	2	8	8	1	1	80	157	5	5	2	3	0	1	2					2		4	3	3	2	2	3	3	3	3	1	1	1	3		34	1	2	3	4	0	10	10	1	2	2	1
HP/NK	40	2	1	6	1	1	77	154	5	4	8	11	2		8					0		4	2	2	1	1	2	3	3	3	1	2	2	4		35	1	1	1	4	1	17	17	3	2	2	1	9	10
HP/NK	35	2	8	5	1	1	105	164	5	5	6	7	0	1	6					1		3	3	3	1	2	2	3	3	3		1	2							4	0	12	12	3	2	2	1	7	10
HP/NK	26	2	1		1	1	77		5	5	3	5	1		3					2		2	2	2	2	2	2	3	3	3	2	2	2	4		31	1	1	1	4	0	17	17	3	1	2	1	10	10
HP/NK	42	2	8	9	1		78		5	5	5	7	0	1	5							4	1	1	1	1	3	3	3	3	1	2	2	4		36	1	1	1	1	0	11		1	2	2	1	9	10
HP/NK	27	2	7		1	1	60	148	1	5	0	1	0		0					0		3	2	2	2	2	2	3	3	3	1	1	2	4		35	1	2	1	1	0	7et8	7et8	3	2	2	2	7	8
HP/NK	29	2	8	9	1	1	54	153	5	5	0	1			0								2	2	2	2	3	3	3	3	1	1	2	4		29	1	1	1	4	0	8	8	1	2	2	1	6	8
HP/NK	27	2	7		1	1	60	148	1	5	0	1	0		0					0		3	2	2	2	2	2	3	3	3	1	1	2	4		35	1	2	1	1	0	7et8	7et8	3	2	2	1	7	8
HP/NK	27	2	7	1	1	1	144.8	162	5	5	0	3	2		0					0		5	2	1	2	2	2	3	3	3	5	2	2	4		38	1	1	1	4	0	15	15	3	3	2	1	9	10
HP/NK	29	2	5	1	1	1					2	1	0		2					0	0	3	3	3	2	2	2	3	3	3	0.5	1	2	2	2	32	1	2		1	0	10	10	3	2	2	1	8	9
HP/NK	22	2	5	5	1	1			5	5	1	2	0		1					1		3	2	2	2	2	2	3	3	3	1	2	2	4		30	1	1	1	1	0	10	10	3	1	2	1	9	10
HP/NK	20	2	1		1	1	62	147	5	5	2	4	1		2					2			2	2	1	2	2	3	3	3	1	2	2	4		32	1	1	1	1	0	10	10	3	2	2	1	8	9
HP/NK	20	2	5	1	1	1	100.7	155	5	5	1	2	0		1					1		3	3	3	3	3	3	3	3	3		1	2	2		36	1	2	1	1	0	10et15						6	7
HP/NK	22	2	8	1	1	1	72	154	5	5	1	2	0	1	1				2013			4	3	3	2	2	3	3	3	3		1	1	3		29	1	1	3	1	0	8	8	1	1	2	2	9	10
HP/NK	23	2	4	3	6	1	71	149	5	5	2	3	0		2					2		3	2	2	2	2	2	2	3	3	2	1	2	4		34	1	1	1	4	0	10	10	3	1	2	1	9	10
HP/NK	32	2	8	9	1	1	70.7	152	5	5	0	3	2	1	0					0	1	5	3	3	2	2	3	3	3	3		1	2	4	1	31	1	1	1	0	1	15	15					9	10
HP/NK	26	2	1		1	1			5	5	2	3	0		2					2		5	2	2	1	2	2	3	3	3	3	1	2	2	1	30	1	1	1	4	0	2	2	3	1	2	1	7	9
HP/NK	32	2	8	1	1	1	76.1	167	2	5	7	8	0	1	7					7		2	3	3	2	2	2	3	3	3		1	2	4	2	31	1	1	1	4	0	6	6	1	2	2	1	9	9
HP/NK	17	2	1		1	1			5	5	1	2	0							1		4	2	2	2	2	2	3	3	3	1	2	2	4		30	1	1	1	1	0	17	17	3	3	2	1	9	10
HP/NK	29	2	5	9	4	1	64	152			3	4		1	3				2012			3	3	3	2	2	3	3	3	3		1	1	2	2	32	1	1	1	1		17		3			1	6	8
HP/NK	32	2	4	1	1	1	62	156	5	5	2	5	2	1	2					2	0	2	3	3	2	2	3	3	3	3	5	1	2	2	1	26	1	2	1			10	10	4		2	1	8	9
HP/NK	30	2	1		1	1	111.4	164	5	5	2	3	0		2					1		5	3	3	3	3	3	3	3	3	3	1	2	4		36	1	1	1	1	0	10	10	3	2	2	1	10	10
HP/NK	28	2	8	3	1	1	114.9	157.5	5	5	3	4			3							3	2	2	2	2	2	3	3	3		1	2	4		37	1	2	1	1	0	10	10et7	1	1	2	1	9	10
HP/NK	25	2	7	9	4	1	96.8	172	1	5	0	2	1	1	0						1	5	1	2	2	2	2	3	3	3			1	3		30	1	1	2	4	0	17	17	3	2		1
HP/NK	30	2	7		1	1	51.9	145			2	3	0		2					1		5									4	1	2	4		28	1	1	1	4	0	17	17	3	1	2	1	8	9
HP/NK	28	2	2		1	1	69.7	153		5	1	2	0		1					1		3	2	2	1	1	2	2	3	3	1	2	2	4		32	1	1	1	4	0	10	10	3	1	2	1	9	10
HP/NK	32	2	5	1	1	1	80	170	5	5	3	4	0	1	3				2013	3		1	3	3	2	2	2	3	3	3		1	1	3		29	1	2	3	4	0	10	10	3	1	2	1	8	9
HP/NK	23	2	1	3	6	1					0	1	0		0					0											1	2	2	4		30	1	1	1	4	0	16	16	3	2	2	1	9	10
HP/NK	23	2	8	3	1	1	52	148	5	5	1	2		1	1					1		1	3	3	3	3	3	3	3	3			2	4		30	1	1	1	4	0	10et16et17	10	2	2	2	1	8	9
HP/NK	29	2	5	5	1	1	66.5	152.5	5	5	4	5		1	4				2012	4		5	3	3	2	2	2	3	3	3		1	2	4		33	1	1	1	4	0	10	10	1	1	2	1	10	10
HP/NK	24	2	7	5	6	1					0	1	0		0							2	2	2	1	2	2	3	3	3	3	1	1	4		31	1	2	1	1	0	17	17	3	2	2	1	9	10
HP/NK	29	2	6	5	1	1	59.7	148	2	5	2	3	0		2					2		3	3	3	2	2	2	3	3	3			2	4		37	1		1	1	0	10et17	10	3	2	2	1	8	7
HP/NK	36	2	1		1	1	76			5	3	4	0	1	3	110	60			3											5	1	2	4		34	1	1	1	4	0	10	10	3	1	2	1	9	10
HP/NK	18	3	4	9	1	1	59.6	153	5	5	0	1	0	1	0							5	3	3	1	1	2	3	3	3		1	2	4		30	1	1	1	4	0	10	16	3	2	2	1	7	8
HP/NK	25	2	7	1	6	1		156	4	5	1	2		1	1			4	2014			4	1	3	1	2	2	3	3	3	2	1	1	3		35	1	1	1	1	0	12	12	1	3	2	1	9	10
HP/NK	32	2	8	8	1	1	80.2	170	5	5	0	1	1										2	3	2	1	3	3	3	3			2	2		32	1	1	1	4	0	8	8	4			1	9	10
HP/NK	22	2	5	9	1	1	72.1	158	5	5	1	5	3									3	3	3	2	1	2	3	3	3	4	1	2	4		28	1	1	1	1	0	11	11	1	2	2	1	3	2
HP/NK	39	2	8	1	1		82.5	152	5	2	8	13	3		8					1			1		2	2	3	3	3	3	2		2	2	1	32	1	1	1	7	0	17	17	1	2	2	1	2	4
HP/NK	28	2	8	3	1	1	58	147	5	5	0	1	0		0						1	3	3	3	2	2	3	3	3	3	2	1	2	4		30	1	2	1	4	0	8 et7	7	1	2	2	1	8	8
HP/NK	38	2	5	9	1	1	62.5	159	5	5	5	9	1		5							4	1	3	2	2	3	3	3	3	2		2	4		33	1	1	1	4	0	15	15	3	2	2	1
HP/NK	31	2	7	9	6	1	63	162	5	5	0	1	0		0								1	3	2	2	2	3	3	3	0.5	1	2	4		28	1	1	1	1	0	16		1	1	2	1	10	10
HP/NK	18	1	4	8	6	1	60.8	146	1	5	0	1	0		0							4	1	3	2	1	2	3	3	3	2	1	2	4		30	1	1	1	1	0	8	8	1	2	2	1	9	10
HP/NK	36	2	8	5	6			154	5	5	5	7	1		5							4	2	2	1	2	2	3	3	3	1.5	2	2	4		30	1	1	1	4	0	17	8	1	2	2	1	8	9
HP/NK	25	2	1	9	1	1		159	2	2	9	6	0		5							3	2	2	1	2	2	3	3	3	0.5	1	2	4		31	1	1	1	4	0	17	17	3	2	2	1	10	10
HP/NK	32	2	8	9	1	1	75	157	5	5	3	4	0		3								3	3	2	2	3	3	3	3	1.5	1	2	4		32	1	1	1	4	0	16	17		1	2	1	9	9
HP/NK	30	2	1		1	1		158			0	1	0		0					0		4	2	2	2	2	2	3	3	3	2	1	2	2	2	29	1	1	1	4	0	8	8	3	2	2	1	8	10
HP/NK	35	2	5	9	1	1			5	5	5	4	0		3								3	3	2	3	3	3	3	3	6	1	2	2	2	30	1	1	1	4	0	10	10	2	1	1	1	10	10
HP/NK	39	2	8	5	1	1			5	5	4	4			4																	1										12	12		2	1	1	8	9
HP/NK	30	2	1	9	1	1		146			4	5	0		4					1		2	2	2	2	2	3	3	3	3	1	2	2	4		40		1	1	4	0	8	17	2	1	2	1	9	10
HP/NK	18	1	4	1	1	1		143	5	5	0	1	0		0					0		5	2	2	1	2	3	3	3	3	3	2	2	4		30	1	1	1	4	0	8	8	3	2	2	1	8	10
HP/NK	18	2	1	9	1	1		151			0	1	0		0					0		1	2	2	2	2	2	3	3	3	0.5	2	2	4		32	1	1	1	1	4	8et17	8	3	2	2	1	10	10
HP/NK	33	2	1	9	1		78.4			5	6	0		5						5		5									0.5	2	2	4		35	1	4	1	4	0	8	8	3	1	2	1	10	10
HP/NK	29	2	1		1	1	83.6	164	5	5	2	3	0		2					1												2	2	4		29	1		1	1	0	11	11	4	2	2	3
HP/NK	26	2	3	9	1	1	68.7	152	5	5	1	2	0		1				2013	1			2	2	2	2	2	3	3	3	0.5	2	2	4		38	2	1et2	1	4	0	14et17	14	3	1	8	1	9	10
HP/NK	32	2	4		1	1			5	5	5	9	2		5					1											4	2	2	4		33	1	2	1	1	0	10	10	3	2	2	1	7	8
HP/NK	33	2	5	5	1	1	91.7	167	5	5	1	2	0		1					1		4	2	2	2	2	2	3	3	3	1	1	2	4		35	1	1	1	4	0	10	10	3	2	2	1	10	10
HP/NK	32	2	3		1	1	63	154	2	2et5	3	4	0		3					3		3	2	2	1	2	3	3	3	3	3	1	2	4		35	1	1	1	4	0	10	10	3	1	2	1	9	7
HP/NK	22	2	1		6	2	57.1	152	5	5	0	2	0		0					0	0	3	2	2	1	2	2	3	3	3	3	2	2	4		29	1	1	1	4	0	16	16	3	4	2	1	8	9
HP/NK	28	2	1	1	1		46	141			0	1	0		0					0		3										2	2	4		29	1	1	1	4	0	17	17	3	1	2	1	9	10
HP/NK	27	2		1	1	1			5	5	1	3	0		1				2012	1		3	2	2	2	2	2	2	3	3	2	2	2	4		28	2	1	1	4	0	11et17	11,17et3	3	1	2	1	0	0
HP/NK	26	2	1		1	1	66.4	153	5	5	0	1	0		0					0	0	2									4	2	2	4		30	1	1	1	4	0	16	16	3	2	2	1	8	9
HP/NK	20	2	7		6	1	85	150			1	2	0		1			2	2012	1	0	3	2	2	2	2	2	3	3	3	3	1	2	4		40	1	1	1	1	0	9	9	3	1	2	1	10	10
HP/NK	26	2	7		6	1	67	154			0	1	0		0							6	2	2	1	1	2	3	3	3	2	2	2	4		32	1	1	1	1	0	16	16	3	1	2	1	5	7
HP/NK	31	2	1		1	1	57			5	7	0		5					2014			3	2	2	2	2	2	3	3	3	0.5	2	2	4		29	1	1	1	1	0	11	11	3	1	2	1	10	10
HP/NK	30	2	1		1	1	106.4	156	5	5	3	4	1		2					2		2	2	2	1	2	2	3	3	3	4	2	2	4		30	1	1	1	1	0	10	10	3	3	2	1	9	10
HP/NK	19	2	6	9	1	2	68	156			0	1	0		0					0	0	3	2	2	1	1	2	3	3	3	15	2	2	2	2	28	1	1	1	1	0	8	8	3	2	2	1	9	10
HP/NK	30	2	8	9	1	1	64.4	160	2	5	5	6	0		5							6	1	3	2	1	2	3	3	3	3	1	2	4		25		2	1	4	0	7	7	2	2	2	1	8	9
HP/NK	25	2	5	1	1	1	78.5	154	5	5	0	1	0		0					0		3	2	2	2	1	2	3	3	3	0.5	2	2	3		34	1	1	1	1	0	12	12	3	4	2	1	7	9
HP/NK	20	2	6	1	6	1			2	2	0	2	1		0						1	5	1	2	2	2	2	3	3	3	1	1	2	4		33	1	1	1	4	0	17	17	1	2	2	1	8	9
HP/NK	31	2	7	9	4	1	87.5	157	2	2	0	1	0		0							5	1	2	2	2	2	3	3	3	1	1	1	3		35	1	1	3	1	0	15	15	1	2	2	1	9	10
HP/NK	22	2	8	9	1	1	66	150	1	2	1	2	0	1						1	0	4	3	3	2	2	2	3	3	3	2	2	2	4		35	1	1	1	1	1	10	10	3	2	2	1	9	10
HP/NK	19	2	4		1	1	61.2	150	2	2	0	1	0		0					0		3	2	2	2	2	3	3	3	3	0.5	2	2	4		31	1	1	1	4	0	8	8	3	2	2	1	9	10
HP/NK	24	2	4	9	1	1	58.5	141	2	5	1	2	0	1		130	70			0		4	2	2	2	2	2	3	3	3	0.5	2	2	2		31	1	1	1	4	0	17	17	3	2	2	1	8	9
HP/NK	20	1	5	9	1	1	67.9	161.5			0	1	0		0					0		2									1	2	2	2	2	32	1	1	1	1	0	17	17	3	2	2	1	0	0
HP/NK	24	2	6		3	1	62.2	164			0	1	0		0					0		5									2	1	1	3		37		1	2	1	0	17	17	2	3	2	1	9	10
HP/NK	24	2	1		1	1	50.9	153			0	1	0		0					0	0	4	2	2	2	2	2	2	3	3	2	2	2	2	2	29	1	1	1	1	0	16	16	3	2	2	1	9	10
HP/NK	31	2	7		6	1	82.4	158			1	2	0		1				2013	1		5	2	2	2	2	2	3	3	3	2	1	2	4		30	1	2	1	4	0	10et17	10	3	1	2	1	10	10
HP/NK	28	2	4	9	1	1					4	5	0		3					4		4	2	2	2	2	2	3	3	3	2	1	2	4		24	1	1	1	4	0	15	15	3	1	2	1	0	0
HP/NK	26	2	4		1	1	58	155			2	3	0		2					2		3	2	2	2	2	2	3	3	3	0.5	2	2	2	2	32	1	1	1	4	0	10	10	3	1	2	1	10	10
HP/NK	16	1	4	1	6	1	61.4	148	5		0	1	0		0					0		4	2	2	2	2	2	3	3	3	5	2	2	2	2	34	1	1	1	1	0	8	8	3	2	2	1	8	9
HP/NK	26	2	5	4	1	1	82.5	158	5	5	0	1	0							0		4	2	2	2	2	2	3	3	3	1	2	2	4		34	1	1	1	4	0	17	17	3	2	2	1	9	10
HP/NK	23	2	5		1	1	80.5		1	5	2	3	0		2					1	1	3	1	1	2	2	2	3	3	3	0.5	2	2	4		26	1	1	1	4	0	10	10	3	2	2	1	7	8
HP/NK	28	2	1	3	1	1	94.4	163	5	5	1	2	0		0					0		3	2	2	2	2	2	3	3	3	2	2	2	4		38	1	1	1	1	0	3	3	3	2	2	1	7	10
HP/NK	16	1	4	3	1	1	81.6	159			1	3	1		1					0		3	2	2	2	2	2	3	3	3	2	1	2	4		35	1	1	1	1	0	8	8	3	4	2	1	8	9
HP/NK	39	2	5	3	2	1	99.5	153	5	5	4	8	2		4					1		3	2	2	1	2	2	3	3	3	0.5	2	2	4		40	1	1	1	1	0	8	8	3	1	2	1	10	10
HP/NK	29	2	1	5	6	1	69	158	5	5	0	1	0		0					0	0	3	2	2	1	3	3	3	3	3	3	2	2	4		31	1	1	1	4	0	8	16	3	2	2	1	8	9
HP/NK	25	2	4	3	6	1	79	155	5	5	2	3	0		1							3	2	2	1	2	2	3	3	3	1	1	2	4		34	1	8	1	4	0	17	17	3	2	2	1	0	0
HP/NK	24	1	1	9	6	1	59.5	161	8	2	4	5	0		3					1		2	2	2	1	2	2	3	3	3	0.5	2	2	4		26	1	1	1	4	0	10	10	3	1	2	1	8	9
HP/NK		2	1	3	1	1		165	5	5	8	11	2		8							2	2	2	2	2	2	3	3	3	0.5	2	1	3		30	1	1	1	1	0	15	15	3	2	2	1	9	10
HP/NK	26	2	1	1	1	1	80.8	157	5	5	2	3	0		2					2		4	2	2	2	2	2	3	3	3	2	1	2	4		38	1	1	1	4	0	10	10	3	2	2	1	6	7
HP/NK	22	1	1	9	6	1			5	5	0	1	0		0					0		3	2	2	2	1	3	3	3	3	4	2	2	4		30	1	1	1	4	0	17	17	3	2	2	1	9	10
HP/NK	17	1	4		6	1	63.7	157	5	5	0	2	1		0					1		2									2	1	2	4		33	1	1	1	4	0	10	10	3	1	2	1	9	10
HP/NK	23	2	1		1	1	56.4	148			0	1	0		0					0	0	2	2	2	2	2	2	3	3	3	0.5	2	2	4		27	1	2	1	1	0	7	7	3	4	2	1	7	8
HP/NK	39	2	3	3	1	1	91.9	159	1	1	4	5	0		3					0	0	3									0.5	2	2	3		36	1	3	3	1	0	3	3	3	1	2	3	5	9
HP/NK	41	2	1		1	1	56.9	147			7	8	0		7					2		2									2	1	2	4		33	1	3	1	1	0	3	3	3	1	2	1	10	10
HP/NK	18	2	6	3	3	1	62				0	2	1									3	2	2	1	1	3	3	3	3	2	1	2	4		30	1	2	1	1	0	15	15	3	1	2	1	9	9
HP/NK		2	7		2	1					5	5	3	4	1			2	2013	1	1	3	2	2	2	2	2	3	3	3	0.5	2	2	2	2	32	1	1	1	4	0	17	17	3	3	2	1	8	9
HP/NK	37	2	1		1	1	65.4	146			0	1	0		0					0		3	2	2	1	2	2	3	3	3		1	2	4		32	1	1	1	1	0	16	16	3	2	2	1	9	10
HP/NK	28	2	4		1	1	65.1	150	2		4	8	3		4							5									0.5	2	2	3		38	1	1	1	4	0	8	8	3	4	2	1	9	10
HP/NK	27	2			1	1		168			0	1	0									4	2	2	2	2	2	3	3	3	1	2	2	3		30	1	1	1	4	0	17	17	3	4	2	1	10	10
HP/NK	19	2	4		6	1	65.9	160			0	1	0									3	2	2	3	2	2	3	3	3	6	2	2	3		34	1	1	1	4	0	8	8	3	3	2	1	9	10
HP/NK	19	2	1	5	1	1	66	149			1	2	0		1				2013	1		3									0.5	2	2	3		32	1	1	1	4		10	10	3	1	2	1	8	9
HP/NK	29	2	6		1	1	58	158			3	4	0		3					3		4									4	2	2	3		31	1	1	1	4	0	10	10	3	1	2	1	9	10
HP/NK	22	2	4	9	1	1	79.8	162			0	1	0		0							4	2	2	2	2	2	3	3	3	0.5	2	2	3		34	1	1	1	4	0	16	16	3	4	2	1	10	10
HP/NK	28	2	1	9	1	1	108		1	1	6et5	8	0		6					2		4									4	2	2	3		38	1	1	1	4	0	10	10	3	1	2	1	10	10
HP/NK	31	4	8	9	1	1	100.4	154	5	5	2	4	1		2							3	3	3	2	3	3	3	3	3		1	2	4		41	1	1	1	4	0	8	8et9	3	4	2	1	9	10
HP/NK	27	2	8	5	6	1	87.1	160	5	5	4	5	0		4					3		4	3	3	1	1	3	3	3	3		1	2	2	1	36	1	1	1			10	10	2	1	2	1	9	10
HP/NK	18	1	4		6	1					0	1	0	1	0					0			3	3	3	3	3	3	3	3			2	1	1	31	1	1	2	4	0	17	17	1	2	2	1	7	8
HP/NK	30	2	5	1	1	1	85	155			4	4	0		4					2		4	3	3	2	1	3	3	3	3		1	1	3	1	35	1	1	1	4	0	10et17	10	1				8	9
HP/NK	26	2	8	9	1	1	95	168	5	5	0	1	0		0							5	1	2	2	2	3	3	3	3		1	1	3		32		1	2			12	12				1	8	9
HP/NK	39	2			6		99.5	153	5	2	4	8	2							1											1	2	2	4		40	1	1	1	4	0	10et17	10	1	2	2	1	10	10
HP/NK	20	2	8	9	1		76.5	160	5	5	0	1	0									5	3	3	3	3	3	3	3	3		1	1	3		35	1	1	2	4	0	17	17		2	2	1	7	8
HP/NK	18	2	4	3	1	1	73.5	154			1	2	0	1	1			2		1		4	3	3	3	3	3	3	3	3			2	4		32	1	1	1	4		16	16	1	2	2	1	6	7
HP/NK	31	2		9	1	1	65	156			1	2	0	1	1			1		1			3	3	3	3	3	3	3	3			2	4		34		1	1	4		12	12	1	2	2	1	9	10
HP/NK	16	1	4	3	6	1	81.6	159	5	5	1	2	1									4	3	3	3	3	3		3	3		1	2	4		34	1	1	1	1	0	8	8	1	4	2	1	8	9
HP/NK	26	2		1	1	1					2	4	1		2					2											1	1	1	3		36	1	1	1	4	0	10	10	3	1	2	1	8	9
HP/NK	18	2	4	5	1	1	73	166			0	1	0		0					0		3	2	2	2	2	2	3	3	3	2	1	2	3		33	1	1	1	1	0	8	8	3	4	2	1	9	10
HP/NK	24	2	5	8	6	1	65	147	5	5	0	1	0		0					0	0	4	2	2	2	2	2	3	3	3	0.5	2	2	3		34	1	1	1	1	0	17	17	3	4	2	1	9	10
HP/NK	24	2	6		1	1	82	159	5	5	1	2	0		1					1		4	2	2	2	2	2	3	3	3	0.5	2	2	3		34	1	1	1	1	0	16	16	3	1	2	1	7	9
HP/NK	37	2	1	9	6	1	65.4	1			2	2	5	7	1		5					3									1	2	2	3		38	2	1et2	1	4	0	14	14	2	4	2	1	8et8	9et9
HP/NK	29	2	7	9	1	1	66.3	159	5	5	0	1	0		0							5	2	2	2	2	2	3	3	3	4	2	2	3		32	1	1	1	4	0	17	17	3	4	2	1	9	10
HP/NK	28	2	5	1	1	1					2	3	0		2							3	2	2	1	1	2	3	3	3			2	3		32	1	1	1	1	0	15	15	3	3	2	3	8	9
HP/NK	44	2	1	1	1	1			1	5	8	11	1		8					0		4	2	2	2	2	2	3	3	3	1	2	2	3		35	2	1et2	1	4	0	14	14	3	1	2	1	9et9	10et10
HP/NK	23	2	4	3	6	1	57	147			0	1	0	1	0					0	0		3	3	3	3	3	3	3	3			2	4		33	1	1	1	4	0	8	16	1	2	2	1	7	8
HP/NK	20	2	1	9	1	1	82	165	5	5	0	1	0		0					0		6	2	2	2	2	2	2	3	3	2	2	2	3		30	1	1	1	4	0	12	17	1	2	2	1	8	9
HP/NK	35	2	1	3	1	1	87	154	2	2	1	2	0		1					1		2	2	2	2	2	2	3	3	3	1	2	2	2		40	1	1	1	4	0	9	9	1	1	2	1	10	10
HP/NK	26	2	1		1	1	90.9	1.58	5	5	2	4	1		2					2		5									2	2	2	3		38	1	1	1	1	0	9	9	4	4	2	1	9	10
HP/NK	19	2	5	9	1	1	76	147			0	2	1		0							4	2	2	2	2	2	3	3	3	2	1	2	4		35	1	1	1	1	0	17	17	3	1	2	1	8	9
HP/NK	26	2	7	3	6	1	62				0	2	1		0								2	2	1	1	2	3	3	3	2	1	2	4		32	1	2	1	4	0	7	7	3	3	2	1	9	10
HP/NK	29	2	5	9	1	1	67.3	157	5	5	0	1	0		0							3	2	2	2	2	2	3	3	3	1	2	2	4		33	1	1	1	1	0	16	16	3	1	2	1	9	10
HP/NK	23	2	5	4	1	1	80.5		2	2	2	3	0		2					2	1	3									1	1	2	4		36	1	2	1	1	0	10	10	3	3	2	3	9	10
HP/NK	25	2	1		1	1					0	3	2		0							3	2	2	2	2	2	3	3	3	2	2	2	4		34	1	1	1	4	0	8	8	3	1	2	1	9	9
HP/NK	28	1	1	9	1	1	70	158	2	5	6	6	0		6							3	2	2	2	2	2	3	3	3	1	2	2	4		36	1	1	1	1	0	9	9	3	1	2	1	9	10
HP/NK	19	2	4	5	1	1	67.9	146			0	1	0		0							4	2			2	2	2	3	3			2	4		35	1	1	1	4	0	8	8	3	1	2	1	9	10
HP/NK	19	1	4	1	1	1	46	159			2	3	0		2				2013	2		4	2	2	2	2	2	3	3	3	0.5	2	2	4		30	1	1	1	1	0	10	10	3	3	2	1	9	10
HP/NK	35	2	1	3	1	1	87	154	2	2	1	2	0		1				2013	1	0	4									0.5	2	2	4		40	1	1et2	1	4	0	9	9	3	3	2	1	10	10
HP/NK	26	2	1	1	1	1	90.9	158			2	4	1		2				2012	1		4	2	2	1	2	2	3	3	3	2	2	2	4		38	1	1	1	1	0	9	9	3	1	2	1	9	10
HP/NK	16	1		3	1	1	81.6	159			1	2	1		0							2	2	2	1	2	2	3	3	3	1	1	1	3		35	1	1	1	4	0	8	8	3	3	2	1	8	9
HP/NK	26	2	1	1	1	1			2	5	2	3	1		1							3	2	2	2	2	2	3	3	3	2	2	2	2	2	32	1	1	1	4	2	16	16	3	1	2	1	8	9
HP/NK	18	2	4	9	1	1	74.1	157.5			0	1	0		0							4	2	2	2	2	2	3	3	3	0.5	2	2	3		29	1	1	1	4	0	8	8	3	2	2	1	9	10
HP/NK	18	2	4	9	1	1	70.4	147			1	2	0		0							2									3	2	2	3		35	1	1	1	4	0	9	9	3	1	2	1	9	10
HP/NK	26	2	6	9	1	1			5	5	4	7	2		3					1		4	2	2	1	2	2	3	3	3	0.5	2	2	3		28	1	2	1	4	0	10	10	3	1	2	1	7	9
HP/NK	28	2	1	3	1	1	94.4	163	1	5	1	2	0		0							3									2	2	2	3		30	1	1	1	1	0	17	17	3	2	2	1	7	10
HP/NK	35	2	1	8	1	1	79.9	162			2	3	0		2					0		3	2	2	2	2	2	3	3	3	1	1	2	3		42	2	1et2	1	4	0	14	14	3	3	2	1	9et8	10et9
HP/NK	34	2	5	9	1	1	103	157	2	5	3	4	0		3					0		3	2	2	1	1	2	2	2	2	1	1	2	3		33	1	2	1	4	0	17	16	3	2	2	1	9	10
HP/NK	30	2	4	9	1	1					3	5	1		3					0		4									2	2	2	3		36	2	1	1	1	0	14	14	3	1	2	1	8et7	9et8
HP/NK	30	2	6	3	1	1	85	155	5	5	4	5	0		4				2013	2		4	2	2	2	2	2	3	3	3	1	1	2	4		35	1	1	1	1	0	10	10	3	1	2	1	10	10
HP/NK	31	2	5	9	1	1	65	156			1	2	0		1				2013	1		3									3	2	2	4		30	1	1	1	4		8	8	3	1	2	1	9	10
[truncated: 13 more columns]
